# Supplementary material for: Integrated 16S rDNA Gene Sequencing and Untargeted Metabolomics Analyses to Investigate the Gut Microbial Composition and Plasma Metabolic Phenotype in Calves With Dampness-Heat Diarrhea
Source: Front Vet Sci. 2022 Feb 15;9:703051. doi: 10.3389/fvets.2022.703051 (PMC8885629; doi:10.3389/fvets.2022.703051)
Supplement: Supplementary file 1 [file Data_Sheet_1.zip]

Archive with 5 entries (5 files):
- Supplementary materials.docx
- supplementary table 1.xlsx
- supplementary table 2.xlsx
- supplementary table 3.xlsx
- supplementary table 4.xlsx
