# Supplementary material for: Integrated 16S rDNA Gene Sequencing and Untargeted Metabolomics Analyses to Investigate the Gut Microbial Composition and Plasma Metabolic Phenotype in Calves With Dampness-Heat Diarrhea
Source: Front Vet Sci. 2022 Feb 15;9:703051. doi: 10.3389/fvets.2022.703051 (PMC8885629; doi:10.3389/fvets.2022.703051)
Supplement: Supplementary file 1 [file Data_Sheet_1.zip › supplementary table 1.xlsx]

## Sheet: Sheet1
Level_3	control-group	DHD-group	fold(DHD-group/control-group)	p-value	q-value	Level_1	Level_2
ABC transporters	0.0831112	0.100005	1.20327	0.0021645	0.0111767	Environmental Information Processing	Membrane Transport
Two-component system	0.0654528	0.0732952	1.11982	0.132035	0.176046	Environmental Information Processing	Signal Transduction
Purine metabolism	0.0345759	0.0346447	1.00199	0.937229	0.943876	Metabolism	Nucleotide Metabolism
Aminoacyl-tRNA biosynthesis	0.0328314	0.0273808	0.833982	0.0411255	0.0687038	Genetic Information Processing	Translation
Pyrimidine metabolism	0.0325201	0.0233373	0.717627	0.004329	0.0129414	Metabolism	Nucleotide Metabolism
Amino sugar and nucleotide sugar metabolism	0.027148	0.0208191	0.766874	0.004329	0.0129414	Metabolism	Carbohydrate Metabolism
Starch and sucrose metabolism	0.0268664	0.0205683	0.76558	0.0021645	0.0111767	Metabolism	Carbohydrate Metabolism
Arginine and proline metabolism	0.0245471	0.0186515	0.759827	0.0151515	0.0325987	Metabolism	Amino Acid Metabolism
Ribosome	0.0194058	0.0161487	0.832158	0.0411255	0.0687038	Genetic Information Processing	Translation
Porphyrin and chlorophyll metabolism	0.0171961	0.0179357	1.04301	0.484848	0.546417	Metabolism	Metabolism of Cofactors and Vitamins
Fructose and mannose metabolism	0.018703	0.01568	0.838363	0.00865801	0.0213815	Metabolism	Carbohydrate Metabolism
Nitrogen metabolism	0.0156121	0.0186116	1.19213	0.004329	0.0129414	Metabolism	Energy Metabolism
Peptidoglycan biosynthesis	0.0163425	0.0152713	0.934456	0.179654	0.229827	Metabolism	Glycan Biosynthesis and Metabolism
Homologous recombination	0.0174297	0.0140973	0.808806	0.025974	0.0501811	Genetic Information Processing	Replication and Repair
Bacterial secretion system	0.0105274	0.020349	1.93296	0.0021645	0.0111767	Environmental Information Processing	Membrane Transport
Oxidative phosphorylation	0.0165305	0.0140299	0.848732	0.00865801	0.0213815	Metabolism	Energy Metabolism
Alanine, aspartate and glutamate metabolism	0.0175903	0.0113261	0.643885	0.0021645	0.0111767	Metabolism	Amino Acid Metabolism
Methane metabolism	0.0155908	0.0122224	0.783953	0.00865801	0.0213815	Metabolism	Energy Metabolism
Cell cycle - Caulobacter	0.0152479	0.0125394	0.822371	0.0151515	0.0325987	Cellular Processes	Cell Growth and Death
Glycine, serine and threonine metabolism	0.0124426	0.0134285	1.07923	0.0411255	0.0687038	Metabolism	Amino Acid Metabolism
RNA degradation	0.0134275	0.0116671	0.868894	0.0649351	0.0950596	Genetic Information Processing	Folding, Sorting and Degradation
Pyruvate metabolism	0.0107305	0.0123525	1.15117	0.025974	0.0501811	Metabolism	Carbohydrate Metabolism
Phenylalanine, tyrosine and tryptophan biosynthesis	0.0111838	0.011825	1.05733	0.818182	0.860606	Metabolism	Amino Acid Metabolism
Mismatch repair	0.0121989	0.0105852	0.867716	0.0649351	0.0950596	Genetic Information Processing	Replication and Repair
Cysteine and methionine metabolism	0.0115788	0.0109596	0.946527	0.132035	0.176046	Metabolism	Amino Acid Metabolism
Flagellar assembly	0.00752806	0.0145308	1.93022	0.0021645	0.0111767	Cellular Processes	Cell Motility
Galactose metabolism	0.0124481	0.00932175	0.748847	0.0151515	0.0325987	Metabolism	Carbohydrate Metabolism
Bacterial chemotaxis	0.0093889	0.0121966	1.29905	0.179654	0.229827	Cellular Processes	Cell Motility
Nucleotide excision repair	0.0118025	0.00945388	0.801004	0.00865801	0.0213815	Genetic Information Processing	Replication and Repair
Glycolysis / Gluconeogenesis	0.00929357	0.0107736	1.15925	0.0411255	0.0687038	Metabolism	Carbohydrate Metabolism
Lysine biosynthesis	0.0104673	0.0085237	0.814321	0.0021645	0.0111767	Metabolism	Amino Acid Metabolism
Pentose phosphate pathway	0.00821446	0.0105583	1.28533	0.025974	0.0501811	Metabolism	Carbohydrate Metabolism
Glycerophospholipid metabolism	0.00808859	0.0104526	1.29226	0.0151515	0.0325987	Metabolism	Lipid Metabolism
Pentose and glucuronate interconversions	0.00914508	0.00921941	1.00813	0.484848	0.546417	Metabolism	Carbohydrate Metabolism
Phosphotransferase system (PTS)	0.00602867	0.0122946	2.03935	0.0021645	0.0111767	Environmental Information Processing	Membrane Transport
Thiamine metabolism	0.0115267	0.00674617	0.585265	0.004329	0.0129414	Metabolism	Metabolism of Cofactors and Vitamins
Glyoxylate and dicarboxylate metabolism	0.00750235	0.0103152	1.37492	0.0021645	0.0111767	Metabolism	Carbohydrate Metabolism
Histidine metabolism	0.00993174	0.00722343	0.727307	0.0021645	0.0111767	Metabolism	Amino Acid Metabolism
Carbon fixation pathways in prokaryotes	0.00889853	0.00790932	0.888835	0.0151515	0.0325987	Metabolism	Energy Metabolism
Nicotinate and nicotinamide metabolism	0.00890374	0.00765363	0.859597	0.004329	0.0129414	Metabolism	Metabolism of Cofactors and Vitamins
Terpenoid backbone biosynthesis	0.0091249	0.00743227	0.814505	0.004329	0.0129414	Metabolism	Metabolism of Terpenoids and Polyketides
Pantothenate and CoA biosynthesis	0.00949215	0.00701934	0.739489	0.004329	0.0129414	Metabolism	Metabolism of Cofactors and Vitamins
Lipopolysaccharide biosynthesis	0.00647245	0.0100117	1.54682	0.025974	0.0501811	Metabolism	Glycan Biosynthesis and Metabolism
Pertussis	0.00305266	0.0122806	4.02292	0.0021645	0.0111767	Human Diseases	Infectious Diseases
Butanoate metabolism	0.00632306	0.00679704	1.07496	0.132035	0.176046	Metabolism	Carbohydrate Metabolism
Other glycan degradation	0.00940707	0.00358593	0.381195	0.0021645	0.0111767	Metabolism	Glycan Biosynthesis and Metabolism
DNA replication	0.00714592	0.00569395	0.796812	0.00865801	0.0213815	Genetic Information Processing	Replication and Repair
Glutathione metabolism	0.00497808	0.00778695	1.56425	0.00865801	0.0213815	Metabolism	Metabolism of Other Amino Acids
Selenocompound metabolism	0.00556567	0.00706115	1.2687	0.0021645	0.0111767	Metabolism	Metabolism of Other Amino Acids
Protein export	0.00694284	0.00558664	0.804662	0.00865801	0.0213815	Genetic Information Processing	Folding, Sorting and Degradation
Ubiquinone and other terpenoid-quinone biosynthesis	0.00489224	0.00718994	1.46966	0.0021645	0.0111767	Metabolism	Metabolism of Cofactors and Vitamins
Base excision repair	0.00559135	0.00598438	1.07029	0.132035	0.176046	Genetic Information Processing	Replication and Repair
Fatty acid biosynthesis	0.00542006	0.00580443	1.07092	0.699134	0.743648	Metabolism	Lipid Metabolism
Valine, leucine and isoleucine biosynthesis	0.00559829	0.00534876	0.955429	0.699134	0.743648	Metabolism	Amino Acid Metabolism
Glycerolipid metabolism	0.00467962	0.00623059	1.33143	0.0021645	0.0111767	Metabolism	Lipid Metabolism
Sulfur relay system	0.00581649	0.00503117	0.864983	0.132035	0.176046	Genetic Information Processing	Folding, Sorting and Degradation
Folate biosynthesis	0.00520635	0.00528454	1.01502	0.818182	0.860606	Metabolism	Metabolism of Cofactors and Vitamins
Tyrosine metabolism	0.00508504	0.00504944	0.992998	0.309524	0.372478	Metabolism	Amino Acid Metabolism
Citrate cycle (TCA cycle)	0.00470231	0.00531909	1.13117	0.0151515	0.0325987	Metabolism	Carbohydrate Metabolism
Biotin metabolism	0.00531271	0.00441433	0.8309	0.0411255	0.0687038	Metabolism	Metabolism of Cofactors and Vitamins
One carbon pool by folate	0.00514413	0.00451418	0.877542	0.0649351	0.0950596	Metabolism	Metabolism of Cofactors and Vitamins
Vitamin B6 metabolism	0.00568602	0.0038359	0.674619	0.0021645	0.0111767	Metabolism	Metabolism of Cofactors and Vitamins
Propanoate metabolism	0.00400699	0.00531661	1.32684	0.0021645	0.0111767	Metabolism	Carbohydrate Metabolism
Carbon fixation in photosynthetic organisms	0.00442758	0.00401024	0.905742	0.0411255	0.0687038	Metabolism	Energy Metabolism
Sulfur metabolism	0.00349525	0.00434488	1.24308	0.0411255	0.0687038	Metabolism	Energy Metabolism
Phenylalanine metabolism	0.00339824	0.00409618	1.20538	0.00865801	0.0213815	Metabolism	Amino Acid Metabolism
Benzoate degradation	0.00363603	0.00373252	1.02654	0.484848	0.546417	Metabolism	Xenobiotics Biodegradation and Metabolism
Riboflavin metabolism	0.00352528	0.00338917	0.961389	0.588745	0.64309	Metabolism	Metabolism of Cofactors and Vitamins
Drug metabolism - other enzymes	0.00379025	0.00304463	0.803281	0.0021645	0.0111767	Metabolism	Xenobiotics Biodegradation and Metabolism
Lysine degradation	0.00268515	0.00404072	1.50484	0.025974	0.0501811	Metabolism	Amino Acid Metabolism
Vibrio cholerae pathogenic cycle	0.00181569	0.00471673	2.59777	0.004329	0.0129414	Human Diseases	Infectious Diseases
Valine, leucine and isoleucine degradation	0.00312269	0.00328177	1.05094	0.588745	0.64309	Metabolism	Amino Acid Metabolism
D-Alanine metabolism	0.0032615	0.00307287	0.942164	0.588745	0.64309	Metabolism	Metabolism of Other Amino Acids
Sphingolipid metabolism	0.00439783	0.0016211	0.368615	0.0021645	0.0111767	Metabolism	Lipid Metabolism
Ascorbate and aldarate metabolism	0.00199899	0.00319103	1.59632	0.0649351	0.0950596	Metabolism	Carbohydrate Metabolism
Aminobenzoate degradation	0.00238754	0.00272912	1.14307	0.0649351	0.0950596	Metabolism	Xenobiotics Biodegradation and Metabolism
Streptomycin biosynthesis	0.00286492	0.00223256	0.779273	0.025974	0.0501811	Metabolism	Biosynthesis of Other Secondary Metabolites
Plant-pathogen interaction	0.00245218	0.00263481	1.07448	0.132035	0.176046	Organismal Systems	Environmental Adaptation
Photosynthesis	0.00287496	0.00218725	0.760792	0.00865801	0.0213815	Metabolism	Energy Metabolism
Chloroalkane and chloroalkene degradation	0.00247131	0.0024532	0.992675	1	1	Metabolism	Xenobiotics Biodegradation and Metabolism
Cyanoamino acid metabolism	0.00300338	0.00175817	0.585396	0.0021645	0.0111767	Metabolism	Metabolism of Other Amino Acids
Epithelial cell signaling in Helicobacter pylori infection	0.0023306	0.00241922	1.03802	0.588745	0.64309	Human Diseases	Infectious Diseases
Salmonella infection	0.00167195	0.00307378	1.83844	0.0021645	0.0111767	Human Diseases	Infectious Diseases
Polycyclic aromatic hydrocarbon degradation	0.00289214	0.00181317	0.626931	0.004329	0.0129414	Metabolism	Xenobiotics Biodegradation and Metabolism
Fatty acid metabolism	0.00189759	0.0028017	1.47645	0.0649351	0.0950596	Metabolism	Lipid Metabolism
Biosynthesis of siderophore group nonribosomal peptides	0.00110186	0.00352211	3.19652	0.004329	0.0129414	Metabolism	Metabolism of Terpenoids and Polyketides
Legionellosis	0.00237431	0.00224263	0.944537	0.179654	0.229827	Human Diseases	Infectious Diseases
Bacterial invasion of epithelial cells	0.00134683	0.00326639	2.42524	0.00865801	0.0213815	Human Diseases	Infectious Diseases
Inositol phosphate metabolism	0.00185449	0.00240824	1.2986	0.0649351	0.0950596	Metabolism	Carbohydrate Metabolism
RNA transport	0.00220017	0.00186972	0.849806	0.0411255	0.0687038	Genetic Information Processing	Translation
RNA polymerase	0.00213583	0.0018899	0.884855	0.132035	0.176046	Genetic Information Processing	Transcription
Nonribosomal peptide structures	0.00143959	0.00254428	1.76737	0.025974	0.0501811	Metabolism	Metabolism of Terpenoids and Polyketides
Bisphenol degradation	0.00187691	0.00190353	1.01418	0.24026	0.294111	Metabolism	Xenobiotics Biodegradation and Metabolism
D-Glutamine and D-glutamate metabolism	0.00193909	0.00177482	0.915288	0.179654	0.229827	Metabolism	Metabolism of Other Amino Acids
Nitrotoluene degradation	0.00120744	0.0024826	2.05608	0.0021645	0.0111767	Metabolism	Xenobiotics Biodegradation and Metabolism
Lysosome	0.00271937	0.00071601	0.263298	0.0021645	0.0111767	Cellular Processes	Transport and Catabolism
Insulin signaling pathway	0.00165136	0.00172593	1.04516	0.588745	0.64309	Organismal Systems	Endocrine System
Polyketide sugar unit biosynthesis	0.00198079	0.00130516	0.658907	0.004329	0.0129414	Metabolism	Metabolism of Terpenoids and Polyketides
Phenylpropanoid biosynthesis	0.00224193	0.00098561	0.439627	0.0021645	0.0111767	Metabolism	Biosynthesis of Other Secondary Metabolites
Peroxisome	0.00161364	0.00152644	0.945958	0.937229	0.943876	Cellular Processes	Transport and Catabolism
C5-Branched dibasic acid metabolism	0.00127562	0.00185314	1.45273	0.004329	0.0129414	Metabolism	Carbohydrate Metabolism
Tuberculosis	0.00177404	0.00135086	0.761463	0.0021645	0.0111767	Human Diseases	Infectious Diseases
Phosphonate and phosphinate metabolism	0.00148068	0.00160471	1.08376	1	1	Metabolism	Metabolism of Other Amino Acids
Glycosaminoglycan degradation	0.00235789	0.00072749	0.308533	0.0021645	0.0111767	Metabolism	Glycan Biosynthesis and Metabolism
Limonene and pinene degradation	0.00133815	0.00164362	1.22828	0.025974	0.0501811	Metabolism	Metabolism of Terpenoids and Polyketides
beta-Alanine metabolism	0.00139666	0.00144943	1.03778	0.24026	0.294111	Metabolism	Metabolism of Other Amino Acids
Staphylococcus aureus infection	0.00112289	0.00165254	1.47168	0.24026	0.294111	Human Diseases	Infectious Diseases
Biosynthesis of unsaturated fatty acids	0.00096541	0.00174849	1.81114	0.004329	0.0129414	Metabolism	Lipid Metabolism
Geraniol degradation	0.00104355	0.00165361	1.5846	0.025974	0.0501811	Metabolism	Metabolism of Terpenoids and Polyketides
N-Glycan biosynthesis	0.00155746	0.00096614	0.620333	0.0021645	0.0111767	Metabolism	Glycan Biosynthesis and Metabolism
Linoleic acid metabolism	0.00126028	0.00126272	1.00194	0.393939	0.466162	Metabolism	Lipid Metabolism
Naphthalene degradation	0.00100379	0.00136785	1.36269	0.0649351	0.0950596	Metabolism	Xenobiotics Biodegradation and Metabolism
Lipoic acid metabolism	0.00111441	0.00123232	1.10581	0.484848	0.546417	Metabolism	Metabolism of Cofactors and Vitamins
Taurine and hypotaurine metabolism	0.0009305	0.00141402	1.51964	0.0649351	0.0950596	Metabolism	Metabolism of Other Amino Acids
PPAR signaling pathway	0.00119494	0.00107425	0.898994	0.179654	0.229827	Organismal Systems	Endocrine System
Biosynthesis of ansamycins	0.00100126	0.00112835	1.12693	0.0021645	0.0111767	Metabolism	Metabolism of Terpenoids and Polyketides
Tryptophan metabolism	0.00057229	0.0014853	2.59538	0.00865801	0.0213815	Metabolism	Amino Acid Metabolism
Tropane, piperidine and pyridine alkaloid biosynthesis	0.00094669	0.0010564	1.11589	0.004329	0.0129414	Metabolism	Biosynthesis of Other Secondary Metabolites
Meiosis - yeast	0.00112374	0.00080379	0.715282	0.0649351	0.0950596	Cellular Processes	Cell Growth and Death
Protein processing in endoplasmic reticulum	0.00137459	0.0004872	0.354431	0.004329	0.0129414	Genetic Information Processing	Folding, Sorting and Degradation
Protein digestion and absorption	0.00154179	0.00027928	0.181138	0.0021645	0.0111767	Organismal Systems	Digestive System
Toluene degradation	0.00076868	0.00105208	1.36869	0.025974	0.0501811	Metabolism	Xenobiotics Biodegradation and Metabolism
Ethylbenzene degradation	0.00085103	0.00088858	1.04413	0.818182	0.860606	Metabolism	Xenobiotics Biodegradation and Metabolism
Glycosphingolipid biosynthesis - globo series	0.0012084	0.00045348	0.375273	0.0021645	0.0111767	Metabolism	Glycan Biosynthesis and Metabolism
Steroid hormone biosynthesis	0.00096265	0.00062995	0.654398	0.0411255	0.0687038	Metabolism	Lipid Metabolism
Zeatin biosynthesis	0.00095889	0.00063171	0.658792	0.004329	0.0129414	Metabolism	Metabolism of Terpenoids and Polyketides
Ribosome biogenesis in eukaryotes	0.00072615	0.00080465	1.1081	0.004329	0.0129414	Genetic Information Processing	Translation
Atrazine degradation	0.00062488	0.00090175	1.44307	0.0021645	0.0111767	Metabolism	Xenobiotics Biodegradation and Metabolism
Penicillin and cephalosporin biosynthesis	0.00065532	0.00086457	1.31931	0.0411255	0.0687038	Metabolism	Biosynthesis of Other Secondary Metabolites
Alzheimers disease	0.00067648	0.00083622	1.23612	0.132035	0.176046	Human Diseases	Neurodegenerative Diseases
beta-Lactam resistance	0.00083449	0.00062412	0.747905	0.00865801	0.0213815	Metabolism	Biosynthesis of Other Secondary Metabolites
Carbohydrate digestion and absorption	0.00078798	0.00065824	0.83535	0.0930736	0.133499	Organismal Systems	Digestive System
Novobiocin biosynthesis	0.00067373	0.00069841	1.03663	0.937229	0.943876	Metabolism	Biosynthesis of Other Secondary Metabolites
Shigellosis	0.00016181	0.0011522	7.12065	0.004329	0.0129414	Human Diseases	Infectious Diseases
Chlorocyclohexane and chlorobenzene degradation	0.000471	0.00072466	1.53855	0.0649351	0.0950596	Metabolism	Xenobiotics Biodegradation and Metabolism
Adipocytokine signaling pathway	0.00074255	0.00042511	0.572501	0.0021645	0.0111767	Organismal Systems	Endocrine System
Phosphatidylinositol signaling system	0.00055068	0.00056784	1.03116	0.699134	0.743648	Environmental Information Processing	Signal Transduction
Carotenoid biosynthesis	0.0006571	0.00043867	0.667585	0.004329	0.0129414	Metabolism	Metabolism of Terpenoids and Polyketides
Caprolactam degradation	0.00044292	0.00064499	1.45622	0.0649351	0.0950596	Metabolism	Xenobiotics Biodegradation and Metabolism
Biosynthesis of vancomycin group antibiotics	0.0005842	0.00042154	0.721567	0.00865801	0.0213815	Metabolism	Metabolism of Terpenoids and Polyketides
Xylene degradation	0.00036705	0.00055403	1.50942	0.0021645	0.0111767	Metabolism	Xenobiotics Biodegradation and Metabolism
Pathways in cancer	0.00048389	0.00043249	0.893785	0.309524	0.372478	Human Diseases	Cancers
Drug metabolism - cytochrome P450	0.00024858	0.00066489	2.67474	0.004329	0.0129414	Metabolism	Xenobiotics Biodegradation and Metabolism
GABAergic synapse	0.00050831	0.00039655	0.78013	0.00865801	0.0213815	Organismal Systems	Nervous System
Metabolism of xenobiotics by cytochrome P450	0.0002459	0.00065789	2.67542	0.004329	0.0129414	Metabolism	Xenobiotics Biodegradation and Metabolism
Dioxin degradation	0.00038071	0.00052045	1.36703	0.0021645	0.0111767	Metabolism	Xenobiotics Biodegradation and Metabolism
African trypanosomiasis	0.0004122	0.00046358	1.12465	0.179654	0.229827	Human Diseases	Infectious Diseases
Primary immunodeficiency	0.00040792	0.00045242	1.10909	0.393939	0.466162	Human Diseases	Immune Diseases
NOD-like receptor signaling pathway	0.00049658	0.00026641	0.536485	0.004329	0.0129414	Organismal Systems	Immune System
Glutamatergic synapse	0.00043414	0.0003157	0.727182	0.004329	0.0129414	Organismal Systems	Nervous System
Steroid degradation	0.00036916	0.00037418	1.01359	0.309524	0.372478	Metabolism	Xenobiotics Biodegradation and Metabolism
Apoptosis	0.00053165	0.00020819	0.391586	0.0021645	0.0111767	Cellular Processes	Cell Growth and Death
Type I diabetes mellitus	0.00038925	0.0003409	0.875803	0.0411255	0.0687038	Human Diseases	Endocrine and Metabolic Diseases
Arachidonic acid metabolism	0.00031316	0.00039211	1.25212	0.0930736	0.133499	Metabolism	Lipid Metabolism
Glycosphingolipid biosynthesis - ganglio series	0.00051971	0.00013529	0.260322	0.0021645	0.0111767	Metabolism	Glycan Biosynthesis and Metabolism
Amoebiasis	0.00046796	0.00016996	0.3632	0.0021645	0.0111767	Human Diseases	Infectious Diseases
Pathogenic Escherichia coli infection	8.579e-05	0.00053762	6.26682	0.004329	0.0129414	Human Diseases	Infectious Diseases
MAPK signaling pathway - yeast	0.00031039	0.00031033	0.999832	0.937229	0.943876	Environmental Information Processing	Signal Transduction
Huntingtons disease	0.00023479	0.00037002	1.57595	0.0649351	0.0950596	Human Diseases	Neurodegenerative Diseases
Synthesis and degradation of ketone bodies	0.00022917	0.00036789	1.60534	0.0411255	0.0687038	Metabolism	Lipid Metabolism
Retinol metabolism	0.00022523	0.00034025	1.51063	0.0411255	0.0687038	Metabolism	Metabolism of Cofactors and Vitamins
Mineral absorption	0.00029073	0.00027426	0.943364	0.0649351	0.0950596	Organismal Systems	Digestive System
Butirosin and neomycin biosynthesis	0.00027573	0.00027103	0.982955	0.393939	0.466162	Metabolism	Biosynthesis of Other Secondary Metabolites
Tetracycline biosynthesis	0.000192	0.00034208	1.78164	0.004329	0.0129414	Metabolism	Metabolism of Terpenoids and Polyketides
Primary bile acid biosynthesis	0.00034815	0.00017488	0.502313	0.0021645	0.0111767	Metabolism	Lipid Metabolism
Renal cell carcinoma	0.00025829	0.00026272	1.01716	0.588745	0.64309	Human Diseases	Cancers
Styrene degradation	0.00015807	0.00035717	2.25962	0.025974	0.0501811	Metabolism	Xenobiotics Biodegradation and Metabolism
Chemical carcinogenesis	9.027e-05	0.00041403	4.58663	0.004329	0.0129414	Human Diseases	Cancers
Secondary bile acid biosynthesis	0.00034322	0.00015652	0.456019	0.0021645	0.0111767	Metabolism	Lipid Metabolism
Glycosaminoglycan biosynthesis - chondroitin sulfate	0.00034621	0.00015168	0.438106	0.0021645	0.0111767	Metabolism	Glycan Biosynthesis and Metabolism
Type II diabetes mellitus	0.00022706	0.00026018	1.14587	0.025974	0.0501811	Human Diseases	Endocrine and Metabolic Diseases
Isoquinoline alkaloid biosynthesis	0.00021788	0.00024409	1.12027	0.0649351	0.0950596	Metabolism	Biosynthesis of Other Secondary Metabolites
Viral carcinogenesis	0.00020534	0.00024677	1.20177	0.0021645	0.0111767	Human Diseases	Cancers
Chagas disease (American trypanosomiasis)	0.00013963	0.00030996	2.21976	0.0151515	0.0325987	Human Diseases	Infectious Diseases
Prostate cancer	0.00024395	0.00016782	0.687922	0.0151515	0.0325987	Human Diseases	Cancers
Fluorobenzoate degradation	0.00010604	0.00030419	2.86856	0.004329	0.0129414	Metabolism	Xenobiotics Biodegradation and Metabolism
Retrograde endocannabinoid signaling	0.00018765	0.00020637	1.09973	0.484848	0.546417	Organismal Systems	Nervous System
Progesterone-mediated oocyte maturation	0.00021697	0.00016437	0.757578	0.0411255	0.0687038	Organismal Systems	Endocrine System
Antigen processing and presentation	0.00021697	0.00016437	0.757578	0.0411255	0.0687038	Organismal Systems	Immune System
Basal transcription factors	0.00021999	0.00012736	0.578957	0.0411255	0.0687038	Genetic Information Processing	Transcription
Amyotrophic lateral sclerosis (ALS)	8.401e-05	0.00024917	2.96595	0.00865801	0.0213815	Human Diseases	Neurodegenerative Diseases
Biosynthesis of 12-, 14- and 16-membered macrolides	0.00010128	0.00019952	1.97006	0.0151515	0.0325987	Metabolism	Metabolism of Terpenoids and Polyketides
Renin-angiotensin system	0.00020729	7.564e-05	0.364883	0.004329	0.0129414	Organismal Systems	Endocrine System
Ether lipid metabolism	0.00014289	0.00013867	0.970418	0.937229	0.943876	Metabolism	Lipid Metabolism
alpha-Linolenic acid metabolism	4.952e-05	0.00020792	4.19865	0.004329	0.0129414	Metabolism	Lipid Metabolism
Parkinsons disease	0.0001093	0.00014578	1.33367	0.0649351	0.0950596	Human Diseases	Neurodegenerative Diseases
RIG-I-like receptor signaling pathway	9.552e-05	0.00015942	1.66906	0.025974	0.0501811	Organismal Systems	Immune System
Bladder cancer	7.645e-05	0.00017431	2.27995	0.0021645	0.0111767	Human Diseases	Cancers
Glycosphingolipid biosynthesis - lacto and neolacto series	0.00016643	6.165e-05	0.370421	0.0021645	0.0111767	Metabolism	Glycan Biosynthesis and Metabolism
Vibrio cholerae infection	2.996e-05	0.000194	6.47601	0.004329	0.0129414	Human Diseases	Infectious Diseases
Flavone and flavonol biosynthesis	0.00015932	4.551e-05	0.285653	0.0021645	0.0111767	Metabolism	Biosynthesis of Other Secondary Metabolites
Proximal tubule bicarbonate reclamation	9.425e-05	0.00010576	1.12213	0.24026	0.294111	Organismal Systems	Excretory System
Stilbenoid, diarylheptanoid and gingerol biosynthesis	5.748e-05	0.0001338	2.32774	0.0151515	0.0325987	Metabolism	Biosynthesis of Other Secondary Metabolites
Hematopoietic cell lineage	0.00015698	3.09e-05	0.19686	0.0021645	0.0111767	Organismal Systems	Immune System
Non-homologous end-joining	6.814e-05	0.00010551	1.54854	0.025974	0.0501811	Genetic Information Processing	Replication and Repair
Proteasome	9.948e-05	6.39e-05	0.642318	0.0649351	0.0950596	Genetic Information Processing	Folding, Sorting and Degradation
DDT degradation	5.696e-05	5.802e-05	1.0187	0.484848	0.546417	Metabolism	Xenobiotics Biodegradation and Metabolism
Prion diseases	2.055e-05	9.033e-05	4.39626	0.004329	0.0129414	Human Diseases	Neurodegenerative Diseases
Caffeine metabolism	1.773e-05	7.418e-05	4.18366	0.004329	0.0129414	Metabolism	Biosynthesis of Other Secondary Metabolites
Morphine addiction	2.338e-05	6.191e-05	2.64818	0.0021645	0.0111767	Human Diseases	Substance Dependence
Bile secretion	4.271e-05	4.176e-05	0.977912	0.699134	0.743648	Organismal Systems	Digestive System
Systemic lupus erythematosus	3.168e-05	5.194e-05	1.63942	0.132035	0.176046	Human Diseases	Immune Diseases
Cardiac muscle contraction	3.935e-05	3.699e-05	0.940061	0.699134	0.743648	Organismal Systems	Circulatory System
Biosynthesis of type II polyketide products	2.45e-05	5.143e-05	2.09941	0.00865801	0.0213815	Metabolism	Metabolism of Terpenoids and Polyketides
Influenza A	4.054e-05	3.077e-05	0.759023	0.24026	0.294111	Human Diseases	Infectious Diseases
Biosynthesis of type II polyketide backbone	2.414e-05	3.907e-05	1.6185	0.00865801	0.0213815	Metabolism	Metabolism of Terpenoids and Polyketides
D-Arginine and D-ornithine metabolism	2.148e-05	4.162e-05	1.9379	0.0649351	0.0950596	Metabolism	Metabolism of Other Amino Acids
Fc gamma R-mediated phagocytosis	4.911e-05	1.194e-05	0.24309	0.0021645	0.0111767	Organismal Systems	Immune System
Calcium signaling pathway	4.913e-05	1.089e-05	0.22172	0.0021645	0.0111767	Environmental Information Processing	Signal Transduction
Pancreatic secretion	3.626e-05	2.248e-05	0.619964	0.0411255	0.0687038	Organismal Systems	Digestive System
Endocrine and other factor-regulated calcium reabsorption	3.619e-05	2.243e-05	0.619723	0.0411255	0.0687038	Organismal Systems	Excretory System
Gastric acid secretion	3.618e-05	2.241e-05	0.61942	0.0411255	0.0687038	Organismal Systems	Digestive System
Salivary secretion	3.618e-05	2.241e-05	0.61942	0.0411255	0.0687038	Organismal Systems	Digestive System
Aldosterone-regulated sodium reabsorption	3.618e-05	2.241e-05	0.619419	0.0411255	0.0687038	Organismal Systems	Excretory System
Complement and coagulation cascades	7.2e-06	5.086e-05	7.06015	0.004329	0.0129414	Organismal Systems	Immune System
VEGF signaling pathway	4.723e-05	3.52e-06	0.0744453	0.0021645	0.0111767	Environmental Information Processing	Signal Transduction
Flavonoid biosynthesis	2.765e-05	1.371e-05	0.495965	0.0021645	0.0111767	Metabolism	Biosynthesis of Other Secondary Metabolites
mRNA surveillance pathway	3.243e-05	7.79e-06	0.240196	0.0021645	0.0111767	Genetic Information Processing	Translation
Serotonergic synapse	8.04e-06	2.262e-05	2.81165	0.0151515	0.0325987	Organismal Systems	Nervous System
Spliceosome	2.268e-05	6.76e-06	0.298075	0.004329	0.0129414	Genetic Information Processing	Transcription
Cholinergic synapse	1.183e-05	1.599e-05	1.35085	0.309524	0.372478	Organismal Systems	Nervous System
Alcoholism	7.7e-06	1.965e-05	2.55285	0.0151515	0.0325987	Human Diseases	Substance Dependence
Sesquiterpenoid and triterpenoid biosynthesis	1.026e-05	1.67e-05	1.62766	0.179654	0.229827	Metabolism	Metabolism of Terpenoids and Polyketides
Indole alkaloid biosynthesis	3.53e-06	2.259e-05	6.39639	0.004329	0.0129414	Metabolism	Biosynthesis of Other Secondary Metabolites
Focal adhesion	8.62e-06	1.728e-05	2.00548	0.0411255	0.0687038	Cellular Processes	Cell Communication
ECM-receptor interaction	8.62e-06	1.728e-05	2.00482	0.0411255	0.0687038	Environmental Information Processing	Signaling Molecules and Interaction
Isoflavonoid biosynthesis	1.776e-05	7.35e-06	0.413583	0.00865801	0.0213815	Metabolism	Biosynthesis of Other Secondary Metabolites
Fanconi anemia pathway	1.53e-05	8.82e-06	0.576505	0.0930736	0.133499	Genetic Information Processing	Replication and Repair
Dopaminergic synapse	8.12e-06	1.348e-05	1.66006	0.025974	0.0501811	Organismal Systems	Nervous System
Vasopressin-regulated water reabsorption	1.261e-05	8.35e-06	0.661969	0.0649351	0.0950596	Organismal Systems	Excretory System
Synaptic vesicle cycle	1.261e-05	8.35e-06	0.661969	0.0649351	0.0950596	Organismal Systems	Nervous System
Amphetamine addiction	6.65e-06	1.267e-05	1.9064	0.0151515	0.0325987	Human Diseases	Substance Dependence
Cocaine addiction	6.65e-06	1.267e-05	1.90614	0.0151515	0.0325987	Human Diseases	Substance Dependence
Hypertrophic cardiomyopathy (HCM)	1.038e-05	6.03e-06	0.580593	0.0649351	0.0950596	Human Diseases	Cardiovascular Diseases
Steroid biosynthesis	3.61e-06	1.238e-05	3.42828	0.00865801	0.0213815	Metabolism	Lipid Metabolism
Clavulanic acid biosynthesis	1.94e-06	1.257e-05	6.47011	0.004329	0.0129414	Metabolism	Biosynthesis of Other Secondary Metabolites
Fatty acid elongation	5.78e-06	7.69e-06	1.33113	0.484848	0.546417	Metabolism	Lipid Metabolism
GnRH signaling pathway	1.83e-06	8.43e-06	4.59185	0.004329	0.0129414	Organismal Systems	Endocrine System
Endocytosis	1.83e-06	8.43e-06	4.59199	0.004329	0.0129414	Cellular Processes	Transport and Catabolism
Betalain biosynthesis	2.73e-06	7.44e-06	2.72383	0.00865801	0.0213815	Metabolism	Biosynthesis of Other Secondary Metabolites
Monoterpenoid biosynthesis	2.45e-06	6.07e-06	2.48403	0.004329	0.0129414	Metabolism	Metabolism of Terpenoids and Polyketides
Small cell lung cancer	4.47e-06	3.09e-06	0.690005	0.132035	0.176046	Human Diseases	Cancers
Notch signaling pathway	4.16e-06	2.31e-06	0.555031	0.0021645	0.0111767	Environmental Information Processing	Signal Transduction
Chronic myeloid leukemia	4.16e-06	2.31e-06	0.555031	0.0021645	0.0111767	Human Diseases	Cancers
Wnt signaling pathway	4.16e-06	2.31e-06	0.555031	0.0021645	0.0111767	Environmental Information Processing	Signal Transduction
Toxoplasmosis	1.64e-06	2.16e-06	1.31896	0.393939	0.466162	Human Diseases	Infectious Diseases
Photosynthesis - antenna proteins	3.4e-07	1.37e-06	4.04966	0.0021645	0.0111767	Metabolism	Energy Metabolism
p53 signaling pathway	9.4e-07	6.3e-07	0.665367	0.937229	0.943876	Cellular Processes	Cell Growth and Death
Herpes simplex infection	7.3e-07	6.9e-07	0.952249	0.699134	0.743648	Human Diseases	Infectious Diseases
Viral myocarditis	6.5e-07	4.9e-07	0.750303	0.937229	0.943876	Human Diseases	Cardiovascular Diseases
Colorectal cancer	6.5e-07	4.9e-07	0.744365	0.937229	0.943876	Human Diseases	Cancers
Various types of N-glycan biosynthesis	1.7e-07	3.2e-07	1.82231	0.132035	0.176046	Metabolism	Glycan Biosynthesis and Metabolism
Melanogenesis	9e-08	2.2e-07	2.50841	0.004329	0.0129414	Organismal Systems	Endocrine System
Measles	6e-08	1.8e-07	2.8908	0.0649351	0.0950596	Human Diseases	Infectious Diseases
Hepatitis C	6e-08	1.8e-07	2.8908	0.0649351	0.0950596	Human Diseases	Infectious Diseases
Glycosylphosphatidylinositol(GPI)-anchor biosynthesis	5e-08	1.6e-07	3.1239	0.0649351	0.0950596	Metabolism	Glycan Biosynthesis and Metabolism
Epstein-Barr virus infection	5e-08	1.3e-07	2.61837	0.0930736	0.133499	Human Diseases	Infectious Diseases
Neuroactive ligand-receptor interaction	7e-08	6e-08	0.894657	0.699134	0.743648	Environmental Information Processing	Signaling Molecules and Interaction
Fat digestion and absorption	6e-08	2e-08	0.398531	0.588745	0.64309	Organismal Systems	Digestive System
HTLV-I infection	2e-08	5e-08	2.23938	0.213024	0.270085	Human Diseases	Infectious Diseases
Transcriptional misregulation in cancer	3e-08	2e-08	0.961914	0.484848	0.546417	Human Diseases	Cancers
Phagosome	1e-08	4e-08	2.75835	0.11471	0.162889	Cellular Processes	Transport and Catabolism
mTOR signaling pathway	1e-08	2e-08	2.38518	0.158147	0.208901	Environmental Information Processing	Signal Transduction
Cell cycle	1e-08	2e-08	2.67835	0.158147	0.208901	Cellular Processes	Cell Growth and Death
NF-kappa B signaling pathway	1e-08	1e-08	1.50803	0.132035	0.176046	Environmental Information Processing	Signal Transduction
Leishmaniasis	1e-08	1e-08	1.50803	0.132035	0.176046	Human Diseases	Infectious Diseases
Regulation of actin cytoskeleton	0	2e-08	60.4142	0.0021645	0.0111767	Cellular Processes	Cell Motility
Dilated cardiomyopathy	0	1e-08	159.731	0.0151515	0.0325987	Human Diseases	Cardiovascular Diseases
Arrhythmogenic right ventricular cardiomyopathy (ARVC)	0	1e-08	159.731	0.0151515	0.0325987	Human Diseases	Cardiovascular Diseases
Cell adhesion molecules (CAMs)	0	1e-08	117.245	0.0151515	0.0325987	Environmental Information Processing	Signaling Molecules and Interaction
Pancreatic cancer	0	1e-08	5.22749	0.11471	0.162889	Human Diseases	Cancers
Phototransduction - fly	0	0	53.5754	0.588745	0.64309	Organismal Systems	Sensory System
Tight junction	0	0	Inf	0.404657	0.472932	Cellular Processes	Cell Communication
Leukocyte transendothelial migration	0	0	Inf	0.404657	0.472932	Organismal Systems	Immune System
Adherens junction	0	0	Inf	0.404657	0.472932	Cellular Processes	Cell Communication
Cytosolic DNA-sensing pathway	0	0	2.18953	0.213024	0.270085	Organismal Systems	Immune System
Cytokine-cytokine receptor interaction	0	0	0.592991	0.484848	0.546417	Environmental Information Processing	Signaling Molecules and Interaction
Oocyte meiosis	0	0	25.0909	0.24026	0.294111	Cellular Processes	Cell Growth and Death
Vascular smooth muscle contraction	0	0	25.0909	0.24026	0.294111	Organismal Systems	Circulatory System
Long-term potentiation	0	0	25.0909	0.24026	0.294111	Organismal Systems	Nervous System
Phototransduction	0	0	1.20002	0.937229	0.943876	Organismal Systems	Sensory System
Olfactory transduction	0	0	1.20002	0.937229	0.943876	Organismal Systems	Sensory System
Glioma	0	0	1.20002	0.937229	0.943876	Human Diseases	Cancers
Neurotrophin signaling pathway	0	0	1.20002	0.937229	0.943876	Organismal Systems	Nervous System
