# Supplementary material for: Integrated 16S rDNA Gene Sequencing and Untargeted Metabolomics Analyses to Investigate the Gut Microbial Composition and Plasma Metabolic Phenotype in Calves With Dampness-Heat Diarrhea
Source: Front Vet Sci. 2022 Feb 15;9:703051. doi: 10.3389/fvets.2022.703051 (PMC8885629; doi:10.3389/fvets.2022.703051)
Supplement: Supplementary file 1 [file Data_Sheet_1.zip › supplementary table 2.xlsx]

## Sheet: Sheet1
index	control_mean	DHD_mean	log2_FC(DHD_mean/control_mean)	Pvalue	vip	MS2 name
POS00013	5.75596e+07	4.17805e+07	-0.462229	0.0459734	1.61149	Acetyl-N-formyl-5-methoxykynurenamine
POS00016	6.35642e+08	8.31805e+07	-2.9339	0.000368135	11.6128	Sulfaquinoxaline
POS00017	1.08167e+07	3.23683e+07	1.58132	0.0232151	2.01056	Choline
POS00025	2.42367e+07	6.27579e+07	1.3726	0.0407543	2.69528	Propionylcarnitine
POS00027	5.5777e+06	1.49704e+07	1.42437	0.0498154	1.26754	L-Acetylcarnitine
POS00033	3.51462e+07	1.89182e+07	-0.893593	0.00625145	1.87389	Prolylhydroxyproline
POS00042	2.34649e+08	1.6456e+08	-0.511888	0.0342842	3.8026	Creatine
POS00054	8.68426e+06	997989	-3.12131	0.000622104	1.35121	Rosmarinic acid
POS00057	2.29032e+07	4.9524e+06	-2.20935	0.01154	1.84592	Etrimfos
POS00060	8.17079e+09	1.44773e+09	-2.49669	0.00015352	40.8864	Sulfamethazine
POS00066	4.92665e+06	724601	-2.76535	0.000292549	1.01229	alpha-Carboxy-delta-decalactone
POS00069	8.13189e+07	1.74599e+07	-2.21955	0.000828374	3.80411	2-(3,4-dihydroxyphenyl)-3,5-dihydroxy-7-methoxy-4H-chromen-4-one
POS00087	2.554e+07	3.51881e+06	-2.8596	0.00345497	2.15134	2-Carboxy-5,7-dimethyl-4-octanolide
POS00099	2.74093e+07	1.55729e+07	-0.815629	0.00373732	1.5486	Acetone cyanohydrin
POS00144	8.76027e+06	1.88843e+07	1.10814	0.0128543	1.45323	Pivaloylcarnitine
POS00152	2.94984e+07	8.45949e+06	-1.80199	0.00329717	2.16754	PC(16:1(9Z)/P-18:1(11Z))
POS00154	4.01336e+07	9.0002e+07	1.16515	0.000342917	3.53591	Butyrylcarnitine
POS00160	2.11543e+07	1.21033e+07	-0.805551	0.0434558	1.20226	Levetiracetam
POS00163	2.75815e+07	1.34715e+07	-1.03379	0.00834618	1.57971	PC(18:1(9Z)/P-18:1(11Z))
POS00171	1.48449e+08	8.46487e+07	-0.810411	0.0287087	3.23825	PC(18:4(6Z,9Z,12Z,15Z)/18:1(11Z))
POS00172	3.0685e+07	1.57834e+07	-0.959127	0.0310954	1.54211	PC(18:3(6Z,9Z,12Z)/P-18:1(11Z))
POS00173	2.87714e+07	1.47351e+07	-0.965377	0.0117189	1.59816	PC(18:2(9Z,12Z)/P-18:1(11Z))
POS00174	4.42096e+07	3.20693e+07	-0.463168	0.0414088	1.32676	Phosphorylcholine
POS00176	1.23218e+09	8.35374e+08	-0.56072	0.0120825	8.47908	SM(d18:1/16:0)
POS00178	2.78402e+07	1.65625e+07	-0.749249	0.0103015	1.46131	PC(16:0/P-16:0)
POS00182	6.19994e+07	1.14455e+07	-2.43747	0.0262999	2.92584	Isorhamnetin
POS00188	1.24019e+08	5.94602e+07	-1.06056	0.0185737	3.20184	PC(18:0/P-16:0)
POS00194	1.14903e+08	5.85549e+07	-0.972553	0.00615349	3.25394	PC(16:1(9Z)/P-18:0)
POS00196	7.98051e+07	5.50773e+07	-0.535023	0.0315925	2.02515	PC(16:0/16:0)
POS00197	2.29736e+07	7.53918e+06	-1.6075	0.0187461	1.77692	PC(20:2(11Z,14Z)/15:0)
POS00200	1.61492e+09	1.02811e+09	-0.651468	0.0201648	10.1791	PC(20:2(11Z,14Z)/14:0)
POS00210	1.61219e+07	9.31879e+06	-0.790806	0.0074132	1.14129	PC(16:0/15:0)
POS00220	7.38116e+07	4.85128e+07	-0.605481	0.00522923	2.24193	SM(d16:1/24:1(15Z))
POS00221	7.2257e+07	4.07923e+07	-0.82484	0.00143202	2.59311	SM(d18:1/18:1(9Z))
POS00222	1.97304e+08	1.36553e+08	-0.530957	0.0185711	3.30744	PC(18:0/14:0)
POS00231	1.93811e+08	9.60445e+07	-1.01288	0.0188263	4.36723	PC(22:4(7Z,10Z,13Z,16Z)/16:0)
POS00235	2.78384e+07	1.80012e+07	-0.628987	0.0056723	1.40863	SM(d17:1/24:1(15Z))
POS00237	1.39473e+08	8.97723e+07	-0.635644	0.00596335	3.10091	stearoyl sphingomyelin
POS00242	3.49312e+07	2.63505e+07	-0.406687	0.0404249	1.22092	N-Acryloylglycine
POS00248	2.40196e+08	1.24316e+08	-0.950195	0.0110786	4.76245	PC(18:3(6Z,9Z,12Z)/18:1(11Z))
POS00249	1.74811e+08	1.18127e+08	-0.565455	0.0262113	3.02449	PC(22:5(7Z,10Z,13Z,16Z,19Z)/14:0)
POS00262	1.96845e+09	1.3562e+09	-0.537491	0.0219209	10.4531	PC(16:0/20:2(11Z,14Z))
POS00266	6.87645e+07	3.59764e+07	-0.934615	0.0125886	2.4302	PC(P-18:0/18:3(6Z,9Z,12Z))
POS00272	7.72764e+07	4.92994e+07	-0.648458	0.0250757	2.1818	SM(d18:1/14:0)
POS00288	1.19772e+08	6.14611e+07	-0.962545	0.023697	2.88579	LysoPC(20:4(8Z,11Z,14Z,17Z))
POS00289	4.71144e+08	3.56913e+08	-0.400595	0.017595	4.45219	PC(22:4(7Z,10Z,13Z,16Z)/14:0)
POS00332	6.61627e+07	3.02488e+07	-1.12914	0.0104516	2.74127	Stigmastane-3,6-dione
POS00349	1.48089e+08	3.77611e+07	-1.97149	0.00247351	4.9489
POS00383	9.61657e+06	1.37792e+06	-2.80303	0.00781583	1.31841
POS00402	2.46073e+07	3.20643e+07	0.38188	0.0391497	1.01971
POS00419	2.23504e+07	9.83594e+06	-1.18416	0.00476145	1.61857
POS00444	1.4647e+07	4.24573e+06	-1.78652	0.00128949	1.54064
POS00446	8.02428e+06	77826.3	-6.68797	0.0198823	1.19701
POS00450	7.98295e+06	1.95541e+07	1.29248	0.0445487	1.40791
POS00461	4.51899e+07	2.45156e+07	-0.882302	0.00457833	2.03086
POS00466	1.46366e+07	8.61283e+06	-0.76502	0.014501	1.08311
POS00521	1.1212e+07	2.84192e+07	1.34183	0.0157746	1.87657
POS00531	9.67382e+07	2.1491e+08	1.15157	0.031345	4.73726
POS00561	2.76745e+07	5.49061e+07	0.988409	0.0180076	2.25076
POS00562	5.09112e+06	1.88903e+07	1.89159	0.0182768	1.52314
POS00581	1.95158e+08	2.79742e+08	0.519455	0.0433455	3.7046
POS00632	1.43885e+07	7.1035e+06	-1.01831	0.0378813	1.07386
POS00653	2.57618e+08	1.48713e+08	-0.792702	0.0422217	4.24562
POS00657	1.38895e+07	7.36765e+06	-0.914721	0.0426694	1.04031
POS00666	9.64981e+08	7.25993e+08	-0.410545	0.0427998	6.44163
POS00745	7.73558e+06	1.80109e+07	1.21929	0.0467531	1.32306
POS00798	3.73424e+08	2.28092e+08	-0.711201	0.0486529	4.82658
POS00799	2.55597e+08	1.35414e+08	-0.916492	0.00753698	4.64729
POS00859	6.89362e+07	5.66022e+07	-0.284404	0.0479017	1.5081
POS00943	9.09702e+07	3.35535e+07	-1.43893	0.0282407	3.22068
POS01072	2.42244e+07	1.3783e+07	-0.813572	0.0430362	1.25196
POS01085	5.78084e+08	2.41636e+08	-1.25845	0.0287151	7.82558
POS01134	1.45777e+09	4.48692e+08	-1.69996	0.0160171	14.3703
POS01147	1.86174e+07	1.11078e+07	-0.745081	0.0119148	1.20486
POS01153	3.31919e+07	1.98481e+07	-0.741832	0.0497399	1.47281
POS01159	4.39553e+07	1.79494e+07	-1.2921	0.021093	2.30919
POS01228	5.05669e+07	3.19084e+07	-0.664259	0.0277837	1.74468
POS01234	1.6813e+07	4.26857e+06	-1.97775	0.0335292	1.40588
POS01261	4.24642e+07	2.51951e+07	-0.753103	0.0216565	1.68321
POS01316	1.59488e+07	2.22089e+07	0.47769	0.020626	1.00273
POS01584	1.77509e+07	1.03965e+07	-0.771796	0.00353113	1.22673
POS02084	5.22172e+07	2.92749e+07	-0.834862	0.0117504	2.12039
POS02211	5.55246e+06	1.11482e+07	1.00561	0.0140761	1.10701
POS02409	4.30796e+07	2.34592e+07	-0.876849	0.0475635	1.66629
POS02687	1.85509e+08	1.39249e+08	-0.413824	0.040255	3.07757
POS02985	8.40602e+06	1.47811e+07	0.814263	0.00283628	1.22633
POS03169	1.82282e+08	3.40235e+08	0.900358	0.00742013	5.96924
POS03212	1.89822e+07	7.89959e+06	-1.2648	0.0202494	1.48203
POS03664	8.95851e+06	2.07312e+07	1.21048	0.0319622	1.49427
POS03679	1.56202e+07	4.74891e+07	1.60419	0.0336708	2.43463
POS04087	5.30326e+07	3.26734e+07	-0.698763	0.0147137	2.06715
POS04231	1.42248e+07	2.01711e+07	0.503884	0.0452386	1.05047
POS04269	3.18809e+08	7.15931e+08	1.16713	0.00615318	9.2476
POS04549	1.30362e+08	1.64449e+08	0.335116	0.0352917	2.23547
POS04607	4.41773e+06	1.04076e+07	1.23626	0.000346264	1.22413
POS04926	2.84863e+08	3.76477e+08	0.402292	0.0399366	4.09598
POS04941	2.92992e+07	2.25768e+07	-0.376015	0.0334551	1.0609
POS05474	4.07235e+07	3.68698e+06	-3.46535	0.0015317	2.96308
POS05563	3.63085e+07	1.85625e+07	-0.967918	0.0339597	1.54663
POS05713	5.40866e+07	3.75879e+07	-0.525002	0.0467426	1.54412
POS05780	3.11249e+07	1.99261e+07	-0.643411	0.0266964	1.38116
POS05793	1.4496e+07	7.74001e+06	-0.905246	0.00838926	1.08859
POS05797	5.50604e+07	3.33911e+07	-0.721554	0.00452653	2.09499
POS05798	2.37748e+07	1.29101e+07	-0.88093	0.00136693	1.50611
POS05810	5.33854e+08	3.61431e+08	-0.562725	0.0125391	5.59994
POS05822	1.16854e+08	6.86553e+07	-0.767268	0.00543289	3.13936
POS05823	6.04054e+07	4.14014e+07	-0.544997	0.0235477	1.79275
POS05824	2.58085e+07	1.47702e+07	-0.805153	0.00920669	1.39017
POS05827	4.76408e+07	2.64594e+07	-0.848416	0.00454818	2.13171
POS05841	2.17918e+07	1.42786e+07	-0.609932	0.00914396	1.19591
POS05852	5.88535e+07	3.78919e+07	-0.63524	0.00532421	2.01855
POS05864	3.35017e+07	1.89771e+07	-0.819974	0.00122216	1.77359
POS05885	1.34803e+07	7.96946e+06	-0.758302	0.0203398	1.0131
POS05933	3.40967e+07	2.25854e+07	-0.594242	0.00590578	1.50051
POS05980	7.52743e+07	5.08324e+07	-0.566408	0.020841	2.0376
POS05987	3.80045e+07	2.55633e+07	-0.572094	0.0146182	1.48436
POS06037	1.50749e+08	8.14112e+07	-0.888847	0.00816533	3.68585
POS06108	7.24543e+07	4.05191e+07	-0.838472	0.0233835	2.37459
POS06136	8.11361e+06	1.50548e+07	0.891812	0.00914545	1.15732
POS06216	1.95617e+07	3.53311e+06	-2.46902	0.0312276	1.58347
POS06306	7.74135e+07	1.05322e+08	0.444143	0.0490566	2.15978
POS06316	1.13536e+07	5.71003e+06	-0.991573	0.00942438	1.08078
POS06385	2.0832e+07	9.81934e+06	-1.0851	0.00125767	1.54452
POS06388	8.88976e+07	6.10374e+07	-0.542452	0.0168842	2.24735
POS06401	3.10914e+07	1.99622e+07	-0.639243	0.0258039	1.32034
POS06408	5.07143e+07	3.16629e+07	-0.679597	0.0244011	1.77767
POS06409	2.2065e+07	1.33811e+07	-0.721565	0.0166985	1.2353
POS06415	5.38831e+07	2.63784e+07	-1.03048	0.0229665	2.04545
POS06423	7.60445e+07	5.38029e+07	-0.49916	0.0367081	1.85503
POS06424	7.34013e+08	4.66971e+08	-0.652473	0.0218213	6.82863
POS06430	3.0081e+07	1.85763e+07	-0.69539	0.0213345	1.42962
POS06432	6.36945e+07	4.0436e+07	-0.655528	0.0303275	2.0036
POS06440	9.37975e+08	6.44971e+08	-0.540315	0.0213525	7.25404
POS06445	2.96617e+08	2.18938e+08	-0.438077	0.042362	3.40058
POS06448	6.82869e+08	4.9497e+08	-0.464268	0.034234	5.42196
POS06449	8.36194e+06	3.51769e+06	-1.24921	0.00232857	1.05194
POS06454	5.15767e+07	2.71216e+07	-0.927279	0.00990617	2.09165
POS06459	6.04605e+07	2.48322e+07	-1.28378	0.000821994	2.80371
POS06461	2.6452e+07	1.06688e+07	-1.30997	0.000859627	1.86449
POS06463	2.22007e+08	1.64281e+08	-0.434436	0.0135359	3.22788
POS06466	1.39946e+07	7.41415e+06	-0.91652	0.0220996	1.0007
POS06467	3.57538e+07	1.98963e+07	-0.845597	0.0277105	1.54301
POS06469	3.39044e+07	2.11031e+07	-0.684019	0.00287211	1.60542
POS06470	1.34449e+07	7.67337e+06	-0.809128	0.00646319	1.05322
POS06472	3.72043e+08	2.71539e+08	-0.454307	0.0123099	4.23052
POS06474	1.80319e+08	1.34151e+08	-0.426695	0.012874	2.89294
POS06476	2.98593e+07	1.57637e+07	-0.921576	0.0177138	1.55831
POS06481	6.30741e+08	4.79349e+08	-0.395969	0.0481197	4.87947
POS06482	3.15541e+08	2.3561e+08	-0.421431	0.0431979	3.5764
POS06515	3.0583e+07	1.74403e+07	-0.810309	0.0496694	1.39127
POS06521	8.86629e+07	4.57493e+07	-0.954581	0.0173019	2.74885
POS06522	4.14536e+07	2.14556e+07	-0.950143	0.0192892	1.86701
POS06526	2.36287e+07	1.33672e+07	-0.82184	0.0451607	1.23353
POS06570	8.02239e+06	734911	-3.44839	0.000745683	1.30855
POS06585	1.81865e+07	3.45901e+07	0.927493	0.0230617	1.61032
POS06593	3.61669e+07	2.48389e+07	-0.542069	0.0340509	1.36041
POS06597	1.34455e+08	8.55018e+07	-0.6531	0.00720343	3.22375
POS06610	6.31385e+08	3.64767e+08	-0.791546	0.034698	6.61255
POS06611	6.3922e+07	3.52968e+07	-0.856776	0.045993	2.08048
POS06612	4.4807e+07	2.43171e+07	-0.881753	0.0419718	1.87448
POS06625	5.73532e+07	2.7193e+07	-1.07664	0.0168801	2.17796
POS06630	2.09025e+07	7.56913e+06	-1.46548	0.00119721	1.69807
POS06631	4.61202e+07	1.96225e+07	-1.23289	0.00256866	2.32316
POS06636	4.20137e+08	2.61917e+08	-0.681751	0.00514083	5.58245
POS06642	2.08879e+07	1.11924e+07	-0.900153	0.0193604	1.27374
POS06664	1.9591e+07	4.09284e+07	1.06291	0.0343043	1.77336
POS06679	2.18256e+08	1.33533e+08	-0.708823	0.0307076	3.83367
POS06680	1.94436e+09	8.30418e+08	-1.22738	0.0266106	14.0325
POS06709	1.45513e+07	1.6772e+06	-3.11702	0.00407237	1.65017
POS06714	1.17349e+08	5.59457e+07	-1.0687	0.0145676	3.23638
POS06721	2.98054e+07	1.38469e+07	-1.10601	0.0170318	1.73513
POS06778	6.5032e+07	1.34434e+07	-2.27425	0.000613755	3.43733
POS06781	8.80457e+06	1.74609e+06	-2.33412	0.000564292	1.27775
POS06814	1.41452e+07	1.27088e+06	-3.47642	0.0198228	1.5912
POS06838	9.8541e+06	2.93397e+06	-1.74787	0.0298415	1.17387
POS06840	2.41842e+08	5.32351e+07	-2.18362	0.0317584	5.95872
POS06841	4.01688e+08	1.17021e+08	-1.77931	0.0453016	7.32049
POS06842	3.09194e+08	1.27886e+08	-1.27366	0.0433443	5.86331
POS06846	1.95302e+07	6.27958e+06	-1.63697	0.00526093	1.68606
POS06847	1.55698e+07	3.89083e+06	-2.0006	0.0302685	1.50006
POS06855	8.34639e+08	4.0292e+08	-1.05066	0.0244191	9.16972
POS06862	3.60849e+07	1.35198e+07	-1.41632	0.00987821	2.04761
POS06863	1.82685e+08	9.65148e+07	-0.920539	0.024248	4.10097
POS06864	1.75303e+07	5.58448e+06	-1.65035	0.00383762	1.56755
POS06870	3.7913e+07	3.0237e+07	-0.326376	0.0290691	1.1703
POS06871	1.3771e+07	3.84288e+06	-1.84138	0.00201951	1.50407
POS06879	1.90038e+07	7.49318e+06	-1.34263	0.000213179	1.63941
POS06889	9.46231e+07	5.05305e+07	-0.905038	0.0313775	2.91328
POS06892	1.70343e+07	6.61038e+06	-1.36564	0.0212025	1.41522
POS06920	8.58469e+06	2.33429e+06	-1.87878	0.00435979	1.13909
POS06954	5.32454e+08	1.17085e+08	-2.1851	0.000948846	9.60556
POS06955	2.06602e+07	4.61118e+06	-2.16364	0.000596828	1.90485
POS06958	7.80561e+06	1.64336e+06	-2.24786	0.000616021	1.1943
POS06962	6.73354e+06	890635	-2.91846	6.9052e-05	1.21626
POS06964	6.33168e+07	1.37926e+07	-2.1987	0.00127618	3.28541
POS06965	8.72118e+08	1.12203e+08	-2.95842	4.73474e-05	13.9473
POS06966	8.53391e+06	1.72563e+06	-2.30608	0.00128133	1.22917
POS06981	1.35311e+08	1.69423e+07	-2.99758	5.85538e-05	5.49593
POS06982	3.50161e+07	4.18766e+06	-3.0638	5.9595e-05	2.79998
POS07042	5.5058e+06	1.2541e+07	1.18763	0.0001249	1.35423
POS07050	1.3258e+08	4.71659e+07	-1.49105	0.0381951	3.97264
POS07051	6.68942e+07	2.67587e+07	-1.32187	0.0424507	2.65285
POS07052	5.9026e+07	2.04294e+07	-1.5307	0.0326796	2.67701
POS07057	7.74057e+07	2.64912e+07	-1.54693	0.010269	3.24097
POS07063	1.68385e+07	5.30578e+06	-1.66613	0.00451358	1.5473
POS07065	7.57551e+06	2.27523e+06	-1.73533	0.00567047	1.03742
POS07067	7.50795e+07	3.77604e+07	-0.991546	0.0113658	2.7547
POS07069	9.75803e+07	4.90529e+07	-0.992252	0.0207923	3.05492
POS07071	3.78458e+07	1.8858e+07	-1.00495	0.00931704	1.97542
POS07074	1.37438e+07	5.40266e+06	-1.34704	0.00605474	1.30254
POS07076	2.9224e+07	1.10297e+07	-1.40577	0.00506818	1.94409
POS07078	1.0503e+07	4.09734e+06	-1.35804	0.003498	1.15211
POS07081	1.1868e+07	5.17374e+06	-1.19779	0.0073413	1.14567
POS07083	2.42911e+07	1.05783e+07	-1.19933	0.00805298	1.62992
POS07087	1.83622e+07	8.6347e+06	-1.08852	0.0120073	1.34828
POS07154	2.40929e+08	3.76519e+07	-2.67781	0.000129374	7.15841
POS07166	2.77412e+06	6.83041e+06	1.29994	0.000145514	1.01072
POS07195	2.47119e+07	4.15019e+06	-2.57396	0.0002155	2.25238
POS07208	1.12684e+09	1.98721e+08	-2.50347	0.000193428	15.1608
POS07210	3.39937e+08	5.9391e+07	-2.51695	0.000161525	8.34151
POS07220	2.16868e+07	3.48609e+06	-2.63714	0.00016551	2.12511
POS07221	3.18028e+07	4.13875e+06	-2.94189	6.64139e-05	2.66495
POS07223	2.38892e+07	4.48972e+06	-2.41166	0.000303477	2.16146
POS07224	3.9691e+07	6.97848e+06	-2.50783	0.00012479	2.85716
POS07225	7.78168e+06	1.26928e+06	-2.61607	0.000153098	1.27314
POS07230	7.68722e+07	1.01833e+07	-2.91626	0.000439701	4.02908
POS07259	1.11593e+07	1.63219e+06	-2.77337	0.000107545	1.54664
POS07264	2.35608e+07	2.92675e+06	-3.00902	0.000421267	2.24134
POS07268	5.26527e+06	620841	-3.08421	0.000488988	1.0458
POS07273	6.73004e+07	4.24528e+06	-3.98668	0.000164834	3.96719
POS07281	1.85442e+07	1.5306e+06	-3.5988	0.00024787	2.05189
POS07282	5.99154e+07	6.15537e+06	-3.28301	2.73489e-05	3.75474
POS07286	2.69437e+06	9.01344e+06	1.74213	0.000339765	1.25147
POS07291	9.21274e+06	1.74945e+07	0.925198	0.0284795	1.27295
POS07486	7.41475e+07	1.07215e+08	0.532039	0.0128664	2.55704
POS07517	3.3423e+07	2.11441e+07	-0.660587	0.0345186	1.34031
POS07571	2.51746e+07	1.54071e+07	-0.708368	0.0251616	1.30042
POS07590	1.20192e+07	4.43768e+06	-1.43746	0.00422994	1.30385
POS07600	3.6109e+07	1.24369e+07	-1.53773	0.0351686	2.1502
POS07601	1.22274e+07	4.10205e+06	-1.5757	0.035839	1.25853
POS07612	5.84738e+07	2.67893e+07	-1.12613	0.00744742	2.58768
POS07654	8.11723e+06	1.94287e+06	-2.0628	0.00588187	1.12116
POS07675	1.34481e+07	4.92991e+06	-1.44777	0.0144435	1.3335
POS07681	1.31496e+07	2.86664e+06	-2.19758	0.029507	1.34533
POS07704	1.33733e+07	2.94311e+06	-2.18394	0.00703239	1.45374
POS07753	3.02556e+07	1.54914e+07	-0.965736	0.0282687	1.61577
POS07869	5.65114e+08	3.40064e+08	-0.732737	0.0137588	5.99665
POS08091	8.05812e+06	1.48829e+06	-2.43679	0.0199589	1.09548
POS08100	1.38877e+08	3.18907e+07	-2.1226	0.0172723	4.63682
POS08124	1	3.26488e+07	24.9605	0.0066926	2.64785
NEG00009	7.42014e+06	1.28394e+07	0.791063	0.00187723	1.99627	Myristoleic acid
NEG00011	1.3837e+08	2.28845e+08	0.725834	0.0408662	7.10069	Ethyl dodecanoate
NEG00012	8.55054e+08	1.25373e+08	-2.76978	0.00336238	22.9714	Saccharin
NEG00013	5.86264e+07	1.16969e+08	0.996505	0.0379102	5.89252	Dodecanoic acid
NEG00023	2.07186e+06	7.53995e+06	1.86363	0.0323834	1.83989	o-Cresol
NEG00030	5.53423e+07	2.8511e+07	-0.956866	0.0289286	4.25939	Hippuric acid
NEG00047	4.00541e+06	7.56768e+06	0.917903	0.0113268	1.53929	5Z-Dodecenoic acid
NEG00048	8.99954e+06	5.7076e+06	-0.656968	0.00126516	1.62108	Malonic acid
NEG00066	6.55728e+08	7.89991e+07	-3.05319	0.000621703	21.6216	Sulfamethazine
NEG00067	4.24851e+07	5.83446e+07	0.457642	0.0306885	2.77011	Diethyl phthalic acid
NEG00068	3.34511e+06	1.01749e+07	1.60489	0.0406607	2.0258	(R)-mandelic Acid
NEG00077	1.3514e+07	9.58019e+06	-0.496331	0.0398831	1.42646	Sarcosine
NEG00081	2.45966e+07	1.53184e+07	-0.683193	0.0328988	2.51761	L-Glutamic acid
NEG00131	2.61686e+07	5.45675e+06	-2.26172	0.0363026	3.64253	Sucralose
NEG00169	2.76742e+08	3.05016e+07	-3.18158	5.60009e-06	14.7288
NEG00171	1.69725e+07	2.75473e+06	-2.62322	0.00209449	3.32095
NEG00190	4.19628e+06	1.60513e+06	-1.38642	0.0128	1.41511
NEG00195	184128	2.14165e+06	3.53995	0.0329483	1.02526
NEG00196	9.98898e+06	4.94911e+06	-1.01317	0.0230151	1.92824
NEG00218	2.53768e+07	8.47827e+06	-1.58167	0.0161067	3.16338
NEG00375	5.61541e+07	4.70692e+07	-0.254608	0.0082384	2.39817
NEG00393	5.48684e+07	1.4907e+07	-1.87999	0.0182452	5.26268
NEG00432	4.54816e+06	7.47771e+06	0.717313	0.0242036	1.32168
NEG00448	1.64405e+07	1.27436e+07	-0.367482	0.00625118	1.60977
NEG00656	1.28237e+07	5.43605e+06	-1.23818	0.00571987	2.36694
NEG00782	6.99271e+06	5.29256e+06	-0.401887	0.00556948	1.04274
NEG00788	5.78809e+06	3.69145e+06	-0.648899	0.0142495	1.16029
NEG01029	1.14636e+07	1.37818e+07	0.265709	0.0448632	1.10837
NEG01364	1.72844e+06	3.31566e+06	0.939825	0.0170176	1.05806
NEG01517	6.69161e+06	3.50756e+06	-0.931884	0.00179273	1.61475
NEG01608	2.52186e+07	2.01743e+07	-0.32197	0.044154	1.59092
NEG01622	3.33791e+07	2.48868e+07	-0.423567	0.042804	2.19601
NEG01631	9.54411e+06	7.25519e+06	-0.395597	0.0430928	1.14188
NEG01803	2.50953e+07	4.14853e+07	0.725187	0.0499802	3.12587
NEG01973	4.60563e+06	2.38511e+06	-0.949341	0.0468955	1.06237
NEG02205	4.17667e+06	9.354e+06	1.16323	0.0158509	1.76951
NEG02520	2.97244e+07	4.7419e+07	0.673818	0.0488277	2.85913
NEG02524	3.04835e+07	1.58435e+07	-0.944136	0.0214861	2.94094
NEG02727	1.18131e+07	5.9782e+06	-0.982606	0.0456246	1.90246
NEG02987	4.38249e+06	2.90204e+06	-0.594686	0.0301022	1.02249
NEG03112	3.84992e+06	173714	-4.47004	0.000113339	1.70599
NEG03123	1.25346e+07	2.21959e+07	0.824384	0.0465318	2.2674
NEG03136	1.18186e+07	2.54699e+07	1.10773	0.00430003	3.2959
NEG03139	1.33654e+06	2.79021e+06	1.06187	0.00965652	1.04931
NEG03145	1.58279e+06	3.46044e+06	1.12848	0.00363657	1.22522
NEG03166	6.47749e+06	1.33191e+07	1.03999	0.00841433	2.29921
NEG03170	1.4339e+07	2.91945e+07	1.02575	0.00764262	3.39742
NEG03171	1.68196e+06	3.45864e+06	1.04006	0.00960329	1.16455
NEG03184	1.53907e+06	2.84871e+06	0.888246	0.000202016	1.03007
NEG03210	9.40618e+06	1.97813e+07	1.07246	0.018878	2.67235
NEG03211	1.32684e+07	2.54356e+07	0.938849	0.0358572	2.8043
NEG03213	1.68859e+06	4.21153e+06	1.31852	0.00812895	1.38461
NEG03223	2.00119e+07	1.52006e+07	-0.396728	0.00400464	1.84512
NEG03246	1.14037e+06	2.54438e+06	1.15781	0.0256684	1.0102
NEG03255	1.05516e+07	7.77741e+06	-0.440103	0.023863	1.35314
NEG03303	5.37246e+06	2.66226e+06	-1.01293	0.0227084	1.41321
NEG03309	6.97761e+06	5.328e+06	-0.389139	0.029851	1.0182
NEG03311	5.26068e+06	3.18378e+06	-0.724508	0.0243611	1.23668
NEG03335	1.10874e+07	7.84769e+06	-0.498578	0.017096	1.44345
NEG03350	1.74487e+06	400113	-2.12464	0.00137382	1.00382
NEG03378	1.10705e+07	8.16938e+06	-0.438419	0.0325969	1.37365
NEG03379	5.1789e+06	2.71475e+06	-0.931826	0.0370768	1.22984
NEG03386	4.51777e+06	2.34929e+06	-0.943385	0.0372455	1.19073
NEG03570	2.77562e+06	1.34248e+06	-1.04791	0.0114505	1.0173
NEG03780	1.45431e+07	1.01892e+07	-0.513296	0.0466789	1.7634
NEG03781	5.82322e+06	4.0829e+06	-0.512225	0.0460243	1.11899
NEG03786	5.87318e+06	4.22869e+06	-0.473934	0.0456448	1.07683
NEG03789	4.32856e+07	3.09457e+07	-0.484147	0.0499874	2.96602
NEG03810	3.81699e+06	2.43875e+06	-0.646294	0.0239831	1.03015
NEG03835	4.55416e+06	3.13116e+06	-0.540488	0.0205403	1.02003
NEG03861	1.61414e+07	9.29865e+06	-0.795668	0.0224411	2.19064
NEG04019	4.02826e+06	8.78986e+06	1.12568	0.00402635	1.85444
NEG04362	7.752e+06	4.793e+06	-0.693641	0.0454213	1.37373
NEG04426	4.2775e+06	1.36e+07	1.66877	0.00569077	2.45519
NEG04646	6.2007e+07	9.11667e+07	0.556075	0.0319722	4.49914
NEG04726	2.41998e+07	1.7496e+07	-0.467969	0.0451087	2.11917
NEG04727	4.75643e+07	3.44316e+07	-0.466148	0.0481458	2.95761
NEG04778	5.52858e+07	4.31138e+07	-0.358761	0.0437504	2.905
NEG04779	2.70508e+07	2.13462e+07	-0.341697	0.0456076	1.97164
NEG04782	1.28738e+07	9.36876e+06	-0.458511	0.013741	1.47979
NEG04783	8.96684e+06	5.30592e+06	-0.756996	0.0434461	1.3981
NEG04817	1.10892e+07	7.81344e+06	-0.505124	0.0079129	1.65013
NEG04824	5.04074e+06	3.43572e+06	-0.553023	0.0116524	1.15033
NEG04945	2.95836e+06	5.96831e+06	1.01252	0.035115	1.1673
NEG05017	2.42099e+07	1.48154e+07	-0.708496	0.0341153	2.57667
NEG05043	5.9498e+06	8.94255e+06	0.587845	0.0258888	1.38181
NEG05045	2.60714e+07	1.79626e+07	-0.53747	0.0254519	2.25534
NEG05083	9.88544e+06	7.05012e+06	-0.487658	0.0209695	1.46818
NEG05249	3.57412e+06	440036	-3.02189	0.00358912	1.51904
NEG05418	2.12781e+06	293562	-2.85763	0.00177978	1.20208
NEG05433	1	2.25397e+06	21.104	0.0295275	1.08832
NEG05440	2.85601e+06	4.98452e+06	0.803455	0.0330982	1.0733
NEG05451	6.52086e+07	2.23595e+07	-1.54417	0.022793	5.2185
NEG05493	2.5552e+07	3.96661e+06	-2.68746	0.000253831	4.18188
NEG05498	2.88838e+06	367142	-2.97585	0.000218436	1.39482
NEG05501	3.62137e+06	481501	-2.91092	0.000138921	1.61154
NEG05511	4.31212e+06	421028	-3.35641	2.71226e-05	1.83979
NEG05512	5.24303e+06	8.567e+06	0.70839	0.0438454	1.34265
NEG05595	3.53957e+06	1.85555e+06	-0.93173	0.0103337	1.14534
NEG05677	2.32869e+06	610933	-1.93043	0.000589177	1.15689
NEG05683	4.08363e+06	781894	-2.38481	0.00404084	1.59262
NEG05756	7.24404e+06	1.46226e+07	1.01333	0.037502	2.10244
NEG05761	3.33862e+06	364466	-3.1954	0.000171802	1.58414
NEG05764	9.08528e+07	1.6444e+07	-2.46597	0.000118983	7.98867
NEG05765	1.08099e+07	1.76526e+06	-2.6144	9.42169e-05	2.78257
NEG05772	1.28362e+06	2.65318e+06	1.0475	0.000940138	1.0066
NEG05779	4.23605e+06	407115	-3.37921	1.58256e-05	1.80506
NEG05780	1.39238e+06	118810	-3.55083	2.28616e-05	1.04868
NEG05784	2.16814e+06	156447	-3.79271	4.32749e-06	1.33001
NEG05791	1.05352e+07	865070	-3.60626	8.37038e-06	2.9085
NEG05793	1.52158e+07	1.51317e+06	-3.32992	4.07779e-06	3.47452
NEG05798	4.05579e+07	4.23823e+06	-3.25845	1.11186e-05	5.62738
NEG05799	1.34711e+06	134846	-3.32048	5.21956e-05	1.01812
NEG05806	1.76916e+07	3.15488e+07	0.83452	0.00526044	3.16768
NEG05807	1.1194e+07	1.07696e+06	-3.37769	1.04438e-05	2.97015
NEG05809	2.85032e+06	108299	-4.71803	0.000138875	1.49925
NEG05813	1.26779e+06	3.91885e+06	1.62811	0.00102138	1.37361
NEG05816	1.11332e+06	2.55701e+06	1.19959	0.00887996	1.03098
NEG05817	2.07872e+06	179190	-3.53614	3.12255e-06	1.31146
NEG05820	3.60655e+06	273314	-3.72199	1.28385e-05	1.70486
NEG05822	1.95223e+07	3.17413e+07	0.701241	0.0472563	2.57167
NEG05825	39538	2.17209e+06	5.7797	0.0227414	1.08857
NEG05845	9.16117e+06	1.23256e+07	0.428059	0.0248865	1.36079
NEG05922	2.13102e+06	3.94203e+06	0.887395	0.0104448	1.07968
NEG05936	5.16919e+06	7.43072e+06	0.523564	0.00384286	1.27213
NEG05974	3.3491e+06	931823	-1.84564	0.0402405	1.22714
NEG05981	1.21492e+06	71914.6	-4.07843	5.60724e-06	1.01081
NEG05990	1.92074e+06	273660	-2.81121	0.00160647	1.12378
NEG05993	1.66182e+06	300354	-2.46803	0.000332629	1.06636
NEG05998	1.38582e+07	2.03263e+06	-2.76932	0.000921156	3.05381
NEG06011	3.41595e+06	5.02942e+06	0.558104	0.0115859	1.05462
NEG06028	1.80723e+06	153594	-3.55659	0.000457859	1.14608
NEG06064	3.8048e+06	422824	-3.16969	0.0024732	1.58285
NEG06078	4.59915e+06	7.94098e+06	0.787948	0.00393935	1.50888
NEG06087	2.32792e+06	112623	-4.36947	0.0023609	1.26475
NEG06091	1.54516e+06	200225	-2.94806	0.000155949	1.0713
NEG06095	2.045e+08	1.65791e+07	-3.62466	0.000200577	12.4453
NEG06096	2.10011e+06	3.85979e+06	0.87806	0.00767112	1.08504
NEG06102	8.3523e+06	516399	-4.01562	0.000155478	2.55698
NEG06103	1.91498e+06	211435	-3.17904	0.00145494	1.14926
NEG06104	1.11534e+07	580590	-4.26382	0.000674369	2.89239
NEG06105	2.93258e+07	2.39203e+06	-3.61586	0.000314827	4.67587
NEG06108	1.80339e+07	3.23833e+07	0.844542	0.00845934	3.12295
NEG06110	2.81844e+06	504013	-2.48336	0.00234769	1.33923
NEG06120	1.11263e+06	2.90772e+06	1.38592	0.00341211	1.11043
NEG06124	8.12894e+07	9.35933e+06	-3.11859	0.00062687	7.6325
NEG06125	2.96705e+07	2.98214e+06	-3.31461	0.000614069	4.61073
NEG06130	2.29402e+07	1.51668e+06	-3.91889	1.20564e-07	4.39478
NEG06131	1.2954e+07	969058	-3.74068	0.00302151	2.94603
NEG06135	1.8173e+06	3.61655e+06	0.992817	0.0301731	1.0226
NEG06137	3.5279e+06	167008	-4.40082	3.2163e-08	1.74445
NEG06138	3.50815e+06	258302	-3.76358	0.00321968	1.53229
NEG06139	1.59191e+07	3.00035e+07	0.914369	0.0265243	2.9273
NEG06143	4.38519e+06	541243	-3.01829	9.5509e-05	1.81983
NEG06148	6.29111e+07	1.02752e+08	0.707785	0.00853106	5.09853
NEG06151	8.99884e+06	1.4596e+07	0.69776	0.00856757	1.91521
NEG06187	8.55843e+08	1.28109e+08	-2.73997	0.00435817	22.7753
NEG06332	1.97477e+06	140991	-3.80802	0.00184471	1.19186
NEG06352	2.16161e+06	326479	-2.72704	0.0269571	1.06528
NEG06377	4.85022e+06	1.18278e+07	1.28606	0.0490517	1.96262
NEG06425	4.56088e+07	9.81471e+06	-2.2163	0.00379966	5.17163
NEG06431	4.03252e+07	6.92522e+06	-2.54175	0.0157967	4.7093
NEG06434	3.28146e+06	649881	-2.33609	0.0030177	1.40607
NEG06454	6.653e+06	1.34512e+06	-2.30627	0.00507677	1.96989
NEG06550	3.08472e+06	621862	-2.31047	0.0393514	1.24807
NEG06568	3.1957e+06	644374	-2.31016	0.0429731	1.26509
NEG06586	3.69688e+07	5.48789e+06	-2.75198	0.0040456	4.74529
NEG06592	2.18158e+06	354908	-2.61986	0.00542907	1.14001
NEG06600	4.78206e+07	1.11142e+07	-2.10523	0.025025	4.94886
NEG06604	6.28409e+07	9.63896e+06	-2.70475	0.0040565	6.16871
NEG06609	3.38886e+06	554742	-2.61091	0.00953873	1.36816
NEG06613	3.63884e+08	8.92892e+07	-2.02692	0.0232147	13.5823
NEG06630	2.98711e+07	7.03506e+06	-2.08612	0.0230409	3.91054
NEG06667	343671	2.81217e+06	3.03258	0.0287891	1.17874
NEG06690	676675	6.01208e+06	3.15133	0.0265309	1.7447
NEG06728	1	4.28941e+06	22.0323	0.0184732	1.54925
NEG06813	1.04846e+07	4.06035e+07	1.95333	0.0489816	4.07618
NEG06816	11109.7	5.64974e+06	8.99022	0.0176732	1.77237
NEG06837	26349.5	5.06766e+06	7.5874	0.0497172	1.55609
NEG06853	539761	9.4847e+06	4.13521	0.0235629	2.17441
NEG06856	93668.3	2.45756e+06	4.71352	0.016786	1.15264
NEG06861	142907	2.67424e+07	7.5479	0.0232946	3.7558
NEG06867	72795	1.19226e+07	7.35564	0.0231181	2.49908
NEG06875	3.31453e+06	2.80371e+08	6.40239	0.021545	12.1895
NEG06903	113679	3.02569e+06	4.73423	0.0498614	1.16237
NEG06925	509327	3.763e+06	2.88522	0.0459447	1.22653
NEG06981	2.93682e+06	1.3468e+06	-1.12472	0.0293229	1.06777
NEG07065	2.51527e+07	1.53709e+07	-0.710509	0.0310442	2.21393
NEG07073	3.62483e+07	2.20538e+07	-0.716885	0.0225493	2.86341
NEG07075	1	3.68617e+06	21.8137	0.0170687	1.59368
