# Supplementary material for: Integrated 16S rDNA Gene Sequencing and Untargeted Metabolomics Analyses to Investigate the Gut Microbial Composition and Plasma Metabolic Phenotype in Calves With Dampness-Heat Diarrhea
Source: Front Vet Sci. 2022 Feb 15;9:703051. doi: 10.3389/fvets.2022.703051 (PMC8885629; doi:10.3389/fvets.2022.703051)
Supplement: Supplementary file 1 [file Data_Sheet_1.zip › supplementary table 3.xlsx]

## Sheet: Sheet1
index	control_mean	DHD_mean	log2_FC(DHD_mean/control_mean)	Pvalue	vip	MS2 name
POS00016	6.35642e+08	8.31805e+07	-2.9339	0.000368135	11.6128	Sulfaquinoxaline
POS00017	1.08167e+07	3.23683e+07	1.58132	0.0232151	2.01056	Choline
POS00025	2.42367e+07	6.27579e+07	1.3726	0.0407543	2.69528	Propionylcarnitine
POS00042	2.34649e+08	1.6456e+08	-0.511888	0.0342842	3.8026	Creatine
POS00060	8.17079e+09	1.44773e+09	-2.49669	0.00015352	40.8864	Sulfamethazine
POS00069	8.13189e+07	1.74599e+07	-2.21955	0.000828374	3.80411	2-(3,4-dihydroxyphenyl)-3,5-dihydroxy-7-methoxy-4H-chromen-4-one
POS00087	2.554e+07	3.51881e+06	-2.8596	0.00345497	2.15134	2-Carboxy-5,7-dimethyl-4-octanolide
POS00152	2.94984e+07	8.45949e+06	-1.80199	0.00329717	2.16754	PC(16:1(9Z)/P-18:1(11Z))
POS00154	4.01336e+07	9.0002e+07	1.16515	0.000342917	3.53591	Butyrylcarnitine
POS00171	1.48449e+08	8.46487e+07	-0.810411	0.0287087	3.23825	PC(18:4(6Z,9Z,12Z,15Z)/18:1(11Z))
POS00176	1.23218e+09	8.35374e+08	-0.56072	0.0120825	8.47908	SM(d18:1/16:0)
POS00182	6.19994e+07	1.14455e+07	-2.43747	0.0262999	2.92584	Isorhamnetin
POS00188	1.24019e+08	5.94602e+07	-1.06056	0.0185737	3.20184	PC(18:0/P-16:0)
POS00194	1.14903e+08	5.85549e+07	-0.972553	0.00615349	3.25394	PC(16:1(9Z)/P-18:0)
POS00196	7.98051e+07	5.50773e+07	-0.535023	0.0315925	2.02515	PC(16:0/16:0)
POS00200	1.61492e+09	1.02811e+09	-0.651468	0.0201648	10.1791	PC(20:2(11Z,14Z)/14:0)
POS00220	7.38116e+07	4.85128e+07	-0.605481	0.00522923	2.24193	SM(d16:1/24:1(15Z))
POS00221	7.2257e+07	4.07923e+07	-0.82484	0.00143202	2.59311	SM(d18:1/18:1(9Z))
POS00222	1.97304e+08	1.36553e+08	-0.530957	0.0185711	3.30744	PC(18:0/14:0)
POS00231	1.93811e+08	9.60445e+07	-1.01288	0.0188263	4.36723	PC(22:4(7Z,10Z,13Z,16Z)/16:0)
POS00237	1.39473e+08	8.97723e+07	-0.635644	0.00596335	3.10091	stearoyl sphingomyelin
POS00248	2.40196e+08	1.24316e+08	-0.950195	0.0110786	4.76245	PC(18:3(6Z,9Z,12Z)/18:1(11Z))
POS00249	1.74811e+08	1.18127e+08	-0.565455	0.0262113	3.02449	PC(22:5(7Z,10Z,13Z,16Z,19Z)/14:0)
POS00262	1.96845e+09	1.3562e+09	-0.537491	0.0219209	10.4531	PC(16:0/20:2(11Z,14Z))
POS00266	6.87645e+07	3.59764e+07	-0.934615	0.0125886	2.4302	PC(P-18:0/18:3(6Z,9Z,12Z))
POS00272	7.72764e+07	4.92994e+07	-0.648458	0.0250757	2.1818	SM(d18:1/14:0)
POS00288	1.19772e+08	6.14611e+07	-0.962545	0.023697	2.88579	LysoPC(20:4(8Z,11Z,14Z,17Z))
POS00289	4.71144e+08	3.56913e+08	-0.400595	0.017595	4.45219	PC(22:4(7Z,10Z,13Z,16Z)/14:0)
POS00332	6.61627e+07	3.02488e+07	-1.12914	0.0104516	2.74127	Stigmastane-3,6-dione
POS00349	1.48089e+08	3.77611e+07	-1.97149	0.00247351	4.9489
POS00461	4.51899e+07	2.45156e+07	-0.882302	0.00457833	2.03086
POS00531	9.67382e+07	2.1491e+08	1.15157	0.031345	4.73726
POS00561	2.76745e+07	5.49061e+07	0.988409	0.0180076	2.25076
POS00581	1.95158e+08	2.79742e+08	0.519455	0.0433455	3.7046
POS00653	2.57618e+08	1.48713e+08	-0.792702	0.0422217	4.24562
POS00666	9.64981e+08	7.25993e+08	-0.410545	0.0427998	6.44163
POS00798	3.73424e+08	2.28092e+08	-0.711201	0.0486529	4.82658
POS00799	2.55597e+08	1.35414e+08	-0.916492	0.00753698	4.64729
POS00943	9.09702e+07	3.35535e+07	-1.43893	0.0282407	3.22068
POS01085	5.78084e+08	2.41636e+08	-1.25845	0.0287151	7.82558
POS01134	1.45777e+09	4.48692e+08	-1.69996	0.0160171	14.3703
POS01159	4.39553e+07	1.79494e+07	-1.2921	0.021093	2.30919
POS02084	5.22172e+07	2.92749e+07	-0.834862	0.0117504	2.12039
POS02687	1.85509e+08	1.39249e+08	-0.413824	0.040255	3.07757
POS03169	1.82282e+08	3.40235e+08	0.900358	0.00742013	5.96924
POS03679	1.56202e+07	4.74891e+07	1.60419	0.0336708	2.43463
POS04087	5.30326e+07	3.26734e+07	-0.698763	0.0147137	2.06715
POS04269	3.18809e+08	7.15931e+08	1.16713	0.00615318	9.2476
POS04549	1.30362e+08	1.64449e+08	0.335116	0.0352917	2.23547
POS04926	2.84863e+08	3.76477e+08	0.402292	0.0399366	4.09598
POS05474	4.07235e+07	3.68698e+06	-3.46535	0.0015317	2.96308
POS05797	5.50604e+07	3.33911e+07	-0.721554	0.00452653	2.09499
POS05810	5.33854e+08	3.61431e+08	-0.562725	0.0125391	5.59994
POS05822	1.16854e+08	6.86553e+07	-0.767268	0.00543289	3.13936
POS05827	4.76408e+07	2.64594e+07	-0.848416	0.00454818	2.13171
POS05852	5.88535e+07	3.78919e+07	-0.63524	0.00532421	2.01855
POS05980	7.52743e+07	5.08324e+07	-0.566408	0.020841	2.0376
POS06037	1.50749e+08	8.14112e+07	-0.888847	0.00816533	3.68585
POS06108	7.24543e+07	4.05191e+07	-0.838472	0.0233835	2.37459
POS06306	7.74135e+07	1.05322e+08	0.444143	0.0490566	2.15978
POS06388	8.88976e+07	6.10374e+07	-0.542452	0.0168842	2.24735
POS06415	5.38831e+07	2.63784e+07	-1.03048	0.0229665	2.04545
POS06424	7.34013e+08	4.66971e+08	-0.652473	0.0218213	6.82863
POS06432	6.36945e+07	4.0436e+07	-0.655528	0.0303275	2.0036
POS06440	9.37975e+08	6.44971e+08	-0.540315	0.0213525	7.25404
POS06445	2.96617e+08	2.18938e+08	-0.438077	0.042362	3.40058
POS06448	6.82869e+08	4.9497e+08	-0.464268	0.034234	5.42196
POS06454	5.15767e+07	2.71216e+07	-0.927279	0.00990617	2.09165
POS06459	6.04605e+07	2.48322e+07	-1.28378	0.000821994	2.80371
POS06463	2.22007e+08	1.64281e+08	-0.434436	0.0135359	3.22788
POS06472	3.72043e+08	2.71539e+08	-0.454307	0.0123099	4.23052
POS06474	1.80319e+08	1.34151e+08	-0.426695	0.012874	2.89294
POS06481	6.30741e+08	4.79349e+08	-0.395969	0.0481197	4.87947
POS06482	3.15541e+08	2.3561e+08	-0.421431	0.0431979	3.5764
POS06521	8.86629e+07	4.57493e+07	-0.954581	0.0173019	2.74885
POS06597	1.34455e+08	8.55018e+07	-0.6531	0.00720343	3.22375
POS06610	6.31385e+08	3.64767e+08	-0.791546	0.034698	6.61255
POS06611	6.3922e+07	3.52968e+07	-0.856776	0.045993	2.08048
POS06625	5.73532e+07	2.7193e+07	-1.07664	0.0168801	2.17796
POS06631	4.61202e+07	1.96225e+07	-1.23289	0.00256866	2.32316
POS06636	4.20137e+08	2.61917e+08	-0.681751	0.00514083	5.58245
POS06679	2.18256e+08	1.33533e+08	-0.708823	0.0307076	3.83367
POS06680	1.94436e+09	8.30418e+08	-1.22738	0.0266106	14.0325
POS06714	1.17349e+08	5.59457e+07	-1.0687	0.0145676	3.23638
POS06778	6.5032e+07	1.34434e+07	-2.27425	0.000613755	3.43733
POS06840	2.41842e+08	5.32351e+07	-2.18362	0.0317584	5.95872
POS06841	4.01688e+08	1.17021e+08	-1.77931	0.0453016	7.32049
POS06842	3.09194e+08	1.27886e+08	-1.27366	0.0433443	5.86331
POS06855	8.34639e+08	4.0292e+08	-1.05066	0.0244191	9.16972
POS06862	3.60849e+07	1.35198e+07	-1.41632	0.00987821	2.04761
POS06863	1.82685e+08	9.65148e+07	-0.920539	0.024248	4.10097
POS06889	9.46231e+07	5.05305e+07	-0.905038	0.0313775	2.91328
POS06954	5.32454e+08	1.17085e+08	-2.1851	0.000948846	9.60556
POS06964	6.33168e+07	1.37926e+07	-2.1987	0.00127618	3.28541
POS06965	8.72118e+08	1.12203e+08	-2.95842	4.73474e-05	13.9473
POS06981	1.35311e+08	1.69423e+07	-2.99758	5.85538e-05	5.49593
POS06982	3.50161e+07	4.18766e+06	-3.0638	5.9595e-05	2.79998
POS07050	1.3258e+08	4.71659e+07	-1.49105	0.0381951	3.97264
POS07051	6.68942e+07	2.67587e+07	-1.32187	0.0424507	2.65285
POS07052	5.9026e+07	2.04294e+07	-1.5307	0.0326796	2.67701
POS07057	7.74057e+07	2.64912e+07	-1.54693	0.010269	3.24097
POS07067	7.50795e+07	3.77604e+07	-0.991546	0.0113658	2.7547
POS07069	9.75803e+07	4.90529e+07	-0.992252	0.0207923	3.05492
POS07154	2.40929e+08	3.76519e+07	-2.67781	0.000129374	7.15841
POS07195	2.47119e+07	4.15019e+06	-2.57396	0.0002155	2.25238
POS07208	1.12684e+09	1.98721e+08	-2.50347	0.000193428	15.1608
POS07210	3.39937e+08	5.9391e+07	-2.51695	0.000161525	8.34151
POS07220	2.16868e+07	3.48609e+06	-2.63714	0.00016551	2.12511
POS07221	3.18028e+07	4.13875e+06	-2.94189	6.64139e-05	2.66495
POS07223	2.38892e+07	4.48972e+06	-2.41166	0.000303477	2.16146
POS07224	3.9691e+07	6.97848e+06	-2.50783	0.00012479	2.85716
POS07230	7.68722e+07	1.01833e+07	-2.91626	0.000439701	4.02908
POS07264	2.35608e+07	2.92675e+06	-3.00902	0.000421267	2.24134
POS07273	6.73004e+07	4.24528e+06	-3.98668	0.000164834	3.96719
POS07281	1.85442e+07	1.5306e+06	-3.5988	0.00024787	2.05189
POS07282	5.99154e+07	6.15537e+06	-3.28301	2.73489e-05	3.75474
POS07486	7.41475e+07	1.07215e+08	0.532039	0.0128664	2.55704
POS07600	3.6109e+07	1.24369e+07	-1.53773	0.0351686	2.1502
POS07612	5.84738e+07	2.67893e+07	-1.12613	0.00744742	2.58768
POS07869	5.65114e+08	3.40064e+08	-0.732737	0.0137588	5.99665
POS08100	1.38877e+08	3.18907e+07	-2.1226	0.0172723	4.63682
POS08124	1	3.26488e+07	24.9605	0.0066926	2.64785
NEG00011	1.3837e+08	2.28845e+08	0.725834	0.0408662	7.10069	Ethyl dodecanoate
NEG00012	8.55054e+08	1.25373e+08	-2.76978	0.00336238	22.9714	Saccharin
NEG00013	5.86264e+07	1.16969e+08	0.996505	0.0379102	5.89252	Dodecanoic acid
NEG00030	5.53423e+07	2.8511e+07	-0.956866	0.0289286	4.25939	Hippuric acid
NEG00066	6.55728e+08	7.89991e+07	-3.05319	0.000621703	21.6216	Sulfamethazine
NEG00067	4.24851e+07	5.83446e+07	0.457642	0.0306885	2.77011	Diethyl phthalic acid
NEG00068	3.34511e+06	1.01749e+07	1.60489	0.0406607	2.0258	(R)-mandelic Acid
NEG00081	2.45966e+07	1.53184e+07	-0.683193	0.0328988	2.51761	L-Glutamic acid
NEG00131	2.61686e+07	5.45675e+06	-2.26172	0.0363026	3.64253	Sucralose
NEG00169	2.76742e+08	3.05016e+07	-3.18158	5.60009e-06	14.7288
NEG00171	1.69725e+07	2.75473e+06	-2.62322	0.00209449	3.32095
NEG00218	2.53768e+07	8.47827e+06	-1.58167	0.0161067	3.16338
NEG00375	5.61541e+07	4.70692e+07	-0.254608	0.0082384	2.39817
NEG00393	5.48684e+07	1.4907e+07	-1.87999	0.0182452	5.26268
NEG00656	1.28237e+07	5.43605e+06	-1.23818	0.00571987	2.36694
NEG01622	3.33791e+07	2.48868e+07	-0.423567	0.042804	2.19601
NEG01803	2.50953e+07	4.14853e+07	0.725187	0.0499802	3.12587
NEG02520	2.97244e+07	4.7419e+07	0.673818	0.0488277	2.85913
NEG02524	3.04835e+07	1.58435e+07	-0.944136	0.0214861	2.94094
NEG03123	1.25346e+07	2.21959e+07	0.824384	0.0465318	2.2674
NEG03136	1.18186e+07	2.54699e+07	1.10773	0.00430003	3.2959
NEG03166	6.47749e+06	1.33191e+07	1.03999	0.00841433	2.29921
NEG03170	1.4339e+07	2.91945e+07	1.02575	0.00764262	3.39742
NEG03210	9.40618e+06	1.97813e+07	1.07246	0.018878	2.67235
NEG03211	1.32684e+07	2.54356e+07	0.938849	0.0358572	2.8043
NEG03789	4.32856e+07	3.09457e+07	-0.484147	0.0499874	2.96602
NEG03861	1.61414e+07	9.29865e+06	-0.795668	0.0224411	2.19064
NEG04426	4.2775e+06	1.36e+07	1.66877	0.00569077	2.45519
NEG04646	6.2007e+07	9.11667e+07	0.556075	0.0319722	4.49914
NEG04726	2.41998e+07	1.7496e+07	-0.467969	0.0451087	2.11917
NEG04727	4.75643e+07	3.44316e+07	-0.466148	0.0481458	2.95761
NEG04778	5.52858e+07	4.31138e+07	-0.358761	0.0437504	2.905
NEG05017	2.42099e+07	1.48154e+07	-0.708496	0.0341153	2.57667
NEG05045	2.60714e+07	1.79626e+07	-0.53747	0.0254519	2.25534
NEG05451	6.52086e+07	2.23595e+07	-1.54417	0.022793	5.2185
NEG05493	2.5552e+07	3.96661e+06	-2.68746	0.000253831	4.18188
NEG05756	7.24404e+06	1.46226e+07	1.01333	0.037502	2.10244
NEG05764	9.08528e+07	1.6444e+07	-2.46597	0.000118983	7.98867
NEG05765	1.08099e+07	1.76526e+06	-2.6144	9.42169e-05	2.78257
NEG05791	1.05352e+07	865070	-3.60626	8.37038e-06	2.9085
NEG05793	1.52158e+07	1.51317e+06	-3.32992	4.07779e-06	3.47452
NEG05798	4.05579e+07	4.23823e+06	-3.25845	1.11186e-05	5.62738
NEG05806	1.76916e+07	3.15488e+07	0.83452	0.00526044	3.16768
NEG05807	1.1194e+07	1.07696e+06	-3.37769	1.04438e-05	2.97015
NEG05822	1.95223e+07	3.17413e+07	0.701241	0.0472563	2.57167
NEG05998	1.38582e+07	2.03263e+06	-2.76932	0.000921156	3.05381
NEG06095	2.045e+08	1.65791e+07	-3.62466	0.000200577	12.4453
NEG06102	8.3523e+06	516399	-4.01562	0.000155478	2.55698
NEG06104	1.11534e+07	580590	-4.26382	0.000674369	2.89239
NEG06105	2.93258e+07	2.39203e+06	-3.61586	0.000314827	4.67587
NEG06108	1.80339e+07	3.23833e+07	0.844542	0.00845934	3.12295
NEG06124	8.12894e+07	9.35933e+06	-3.11859	0.00062687	7.6325
NEG06125	2.96705e+07	2.98214e+06	-3.31461	0.000614069	4.61073
NEG06130	2.29402e+07	1.51668e+06	-3.91889	1.20564e-07	4.39478
NEG06131	1.2954e+07	969058	-3.74068	0.00302151	2.94603
NEG06139	1.59191e+07	3.00035e+07	0.914369	0.0265243	2.9273
NEG06148	6.29111e+07	1.02752e+08	0.707785	0.00853106	5.09853
NEG06187	8.55843e+08	1.28109e+08	-2.73997	0.00435817	22.7753
NEG06425	4.56088e+07	9.81471e+06	-2.2163	0.00379966	5.17163
NEG06431	4.03252e+07	6.92522e+06	-2.54175	0.0157967	4.7093
NEG06586	3.69688e+07	5.48789e+06	-2.75198	0.0040456	4.74529
NEG06600	4.78206e+07	1.11142e+07	-2.10523	0.025025	4.94886
NEG06604	6.28409e+07	9.63896e+06	-2.70475	0.0040565	6.16871
NEG06613	3.63884e+08	8.92892e+07	-2.02692	0.0232147	13.5823
NEG06630	2.98711e+07	7.03506e+06	-2.08612	0.0230409	3.91054
NEG06813	1.04846e+07	4.06035e+07	1.95333	0.0489816	4.07618
NEG06853	539761	9.4847e+06	4.13521	0.0235629	2.17441
NEG06861	142907	2.67424e+07	7.5479	0.0232946	3.7558
NEG06867	72795	1.19226e+07	7.35564	0.0231181	2.49908
NEG06875	3.31453e+06	2.80371e+08	6.40239	0.021545	12.1895
NEG07065	2.51527e+07	1.53709e+07	-0.710509	0.0310442	2.21393
NEG07073	3.62483e+07	2.20538e+07	-0.716885	0.0225493	2.86341
