# Supplementary material for: Integrated 16S rDNA Gene Sequencing and Untargeted Metabolomics Analyses to Investigate the Gut Microbial Composition and Plasma Metabolic Phenotype in Calves With Dampness-Heat Diarrhea
Source: Front Vet Sci. 2022 Feb 15;9:703051. doi: 10.3389/fvets.2022.703051 (PMC8885629; doi:10.3389/fvets.2022.703051)
Supplement: Supplementary file 1 [file Data_Sheet_1.zip › supplementary table 4.xlsx]

## Sheet: Sheet1
Metabolome	Genus	cor	p_value
POS00561	Bacteroides	-0.936364	2.20821e-05
POS04269	Bacteroides	-0.890909	0.000233458
POS00248	Fournierella	0.854545	0.000806674
POS00943	Fournierella	0.936364	2.20821e-05
POS00288	Subdoligranulum	0.881818	0.000330169
POS04549	Subdoligranulum	-0.863636	0.000611694
POS06625	Subdoligranulum	0.854545	0.000806674
POS06631	Subdoligranulum	0.881818	0.000330169
POS06636	Subdoligranulum	0.854545	0.000806674
POS00176	Lachnoclostridium	0.863636	0.000611694
POS05810	Lachnoclostridium	0.854545	0.000806674
POS06631	Lachnoclostridium	0.881818	0.000330169
POS06636	Lachnoclostridium	0.881818	0.000330169
POS06964	Lachnoclostridium	0.863636	0.000611694
NEG00393	Lachnoclostridium	0.863636	0.000611694
POS00016	Ruminococcus_2	0.872727	0.000454615
POS00060	Ruminococcus_2	0.890909	0.000233458
POS00087	Ruminococcus_2	0.890909	0.000233458
POS05474	Ruminococcus_2	0.881818	0.000330169
POS06965	Ruminococcus_2	0.954545	4.9889e-06
POS06981	Ruminococcus_2	0.954545	4.9889e-06
POS06982	Ruminococcus_2	0.954545	4.9889e-06
POS07154	Ruminococcus_2	0.936364	2.20821e-05
POS07195	Ruminococcus_2	0.9	0.000159971
POS07208	Ruminococcus_2	0.890909	0.000233458
POS07210	Ruminococcus_2	0.890909	0.000233458
POS07220	Ruminococcus_2	0.890909	0.000233458
POS07221	Ruminococcus_2	0.936364	2.20821e-05
POS07223	Ruminococcus_2	0.881818	0.000330169
POS07224	Ruminococcus_2	0.881818	0.000330169
POS07230	Ruminococcus_2	0.872727	0.000454615
POS07264	Ruminococcus_2	0.872727	0.000454615
POS07273	Ruminococcus_2	0.888385	0.000257796
POS07281	Ruminococcus_2	0.862422	0.000635434
POS07282	Ruminococcus_2	0.9	0.000159971
NEG00012	Ruminococcus_2	0.927273	3.97377e-05
NEG00169	Ruminococcus_2	0.881818	0.000330169
NEG05798	Ruminococcus_2	0.909091	0.000105593
NEG05807	Ruminococcus_2	0.91572	7.58451e-05
NEG06102	Ruminococcus_2	0.870162	0.000495418
NEG06104	Ruminococcus_2	0.89912	0.000166184
NEG06105	Ruminococcus_2	0.872727	0.000454615
NEG06124	Ruminococcus_2	0.854545	0.000806674
NEG06125	Ruminococcus_2	0.851938	0.000870365
NEG06130	Ruminococcus_2	0.881818	0.000330169
NEG06131	Ruminococcus_2	0.88396	0.00030506
NEG06586	Ruminococcus_2	0.918182	6.66145e-05
NEG06604	Ruminococcus_2	0.918182	6.66145e-05
POS00069	Tyzzerella	0.881818	0.000330169
POS06954	Tyzzerella	0.9	0.000159971
POS06964	Tyzzerella	0.872727	0.000454615
POS06778	Enterococcus	-0.890909	0.000233458
POS00237	Phascolarctobacterium	0.854545	0.000806674
POS01085	Phascolarctobacterium	0.863636	0.000611694
POS02084	Phascolarctobacterium	0.890909	0.000233458
POS05797	Phascolarctobacterium	0.872727	0.000454615
POS05852	Phascolarctobacterium	0.872727	0.000454615
POS06459	Phascolarctobacterium	0.854545	0.000806674
POS06631	Phascolarctobacterium	0.918182	6.66145e-05
POS06778	Phascolarctobacterium	0.9	0.000159971
POS06954	Phascolarctobacterium	0.954545	4.9889e-06
POS06964	Phascolarctobacterium	0.963636	1.85204e-06
NEG00171	Phascolarctobacterium	0.863636	0.000611694
NEG00218	Phascolarctobacterium	0.9	0.000159971
NEG05493	Phascolarctobacterium	0.890909	0.000233458
NEG05764	Phascolarctobacterium	0.972727	5.14218e-07
NEG05765	Phascolarctobacterium	0.945455	1.1183e-05
POS00087	Flavonifractor	0.890909	0.000233458
POS06778	Flavonifractor	0.854545	0.000806674
POS06965	Flavonifractor	0.863636	0.000611694
POS06981	Flavonifractor	0.863636	0.000611694
POS06982	Flavonifractor	0.863636	0.000611694
POS07154	Flavonifractor	0.854545	0.000806674
POS07221	Flavonifractor	0.854545	0.000806674
POS07273	Flavonifractor	0.856494	0.000761408
NEG00012	Flavonifractor	0.872727	0.000454615
NEG00169	Flavonifractor	0.881818	0.000330169
NEG05791	Flavonifractor	0.856494	0.000761408
NEG05798	Flavonifractor	0.9	0.000159971
NEG05807	Flavonifractor	0.902052	0.000146163
NEG06102	Flavonifractor	0.847383	0.000990669
NEG06104	Flavonifractor	0.908295	0.000109688
NEG06105	Flavonifractor	0.854545	0.000806674
NEG06130	Flavonifractor	0.890909	0.000233458
POS00237	Sutterella	0.872727	0.000454615
POS00266	Sutterella	0.872727	0.000454615
POS05852	Sutterella	0.881818	0.000330169
POS00087	Ruminiclostridium_9	0.890909	0.000233458
POS00220	Ruminiclostridium_9	0.881818	0.000330169
NEG05451	Ruminiclostridium_9	0.863636	0.000611694
NEG05764	Ruminiclostridium_9	0.872727	0.000454615
POS06597	GCA-900066225	0.936364	2.20821e-05
POS07223	GCA-900066225	0.854545	0.000806674
NEG00012	GCA-900066225	0.854545	0.000806674
NEG06586	GCA-900066225	0.881818	0.000330169
NEG06604	GCA-900066225	0.881818	0.000330169
NEG06813	GCA-900066225	-0.854545	0.000806674
POS00087	UBA1819	0.854545	0.000806674
NEG00169	UBA1819	0.881818	0.000330169
NEG00375	UBA1819	0.890909	0.000233458
NEG05791	UBA1819	0.892941	0.000215171
NEG05793	UBA1819	0.854545	0.000806674
NEG05798	UBA1819	0.890909	0.000233458
NEG05807	UBA1819	0.892941	0.000215171
NEG06102	UBA1819	0.847383	0.000990669
NEG06104	UBA1819	0.89912	0.000166184
NEG06130	UBA1819	0.863636	0.000611694
